# Supplementary material for: Nearest transfer effects of working memory training: A comparison of two programs focused on working memory updating
Source: PLoS One. 2019 Feb 13;14(2):e0211321. doi: 10.1371/journal.pone.0211321 (PMC6373913; doi:10.1371/journal.pone.0211321)
Supplement: S1 File — (XLSX) [file pone.0211321.s002.xlsx]

## Sheet: Training_Arith
Subject	Group_Distr	Load_Arith_S1	Load_Arith_S2	Load_Arith_S3	Load_Arith_S4	Load_Arith_S5	Load_Arith_S6	Load_Size_S1	Load_Size_S2	Load_Size_S3	Load_Size_S4	Load_Size_S5	Load_Size_S6	ZLoad_Arith_S1	ZLoad_Arith_S2	ZLoad_Arith_S3	ZLoad_Arith_S4	ZLoad_Arith_S5	ZLoad_Arith_S6	ZLoad_Size_S1	ZLoad_Size_S2	ZLoad_Size_S3	ZLoad_Size_S4	ZLoad_Size_S5	ZLoad_Size_S6	Subject_valid
102	massed	2.68	2.86	2.91	2.64	2.86	3	2.66	3.47	2.92	3.18	3.58	3.09	-1.01521	-0.683664	-0.591569	-1.08888	-0.683664	-0.425797	-1.69511	-0.036892	-1.16284	-0.630576	0.188299	-0.814823	1
109	massed	2.96	3.19	3.46	3.47	3.41	3.86	3.06	3.47	3.76	3.35	3.2	4.14	-0.499474	-0.0758348	0.42148	0.439899	0.329385	1.15824	-0.876239	-0.036892	0.556792	-0.282554	-0.589632	1.33472	1
117	massed	3.01	3.63	3.32	3.4	3.18	3.02	3.36	3.69	3.51	3.46	3.68	3.63	-0.407378	0.734605	0.163613	0.310966	-0.0942539	-0.388959	-0.262083	0.413489	0.0449955	-0.0573639	0.393017	0.290658	1
120	massed	3.2	4.12	3.95	4.15	3.85	3.42	3.41	3.75	3.8	3.89	4.32	4.2	-0.0574157	1.63714	1.32402	1.6924	1.13982	0.347804	-0.159723	0.53632	0.63868	0.822926	1.70322	1.45755	1
123	massed	2.88	3.24	3.07	3.34	3.32	3.17	2.6	3.11	3.89	4.25	3.5	3.99	-0.646826	0.0162606	-0.296864	0.200451	0.163613	-0.112673	-1.81794	-0.773879	0.822926	1.55991	0.0245236	1.02765	1
129	massed	3.21	2.98	3.05	3	3.29	3.47	3.29	3.63	3.51	3.52	3.8	3.96	-0.0389966	-0.462635	-0.333702	-0.425797	0.108356	0.439899	-0.405386	0.290658	0.0449955	0.0654673	0.63868	0.966229	1
136	massed	2.35	2.53	2.8	2.35	2.63	2.7	2.53	2.91	2.95	3.2	3.4	3.17	-1.62304	-1.29149	-0.794179	-1.62304	-1.1073	-0.97837	-1.96125	-1.18332	-1.10143	-0.589632	-0.180195	-0.651048	1
144	massed	2.89	3.12	2.97	3.23	3.4	4.13	3.31	3.75	4.35	3.91	4.28	4.48	-0.628407	-0.204768	-0.481054	-0.00215849	0.310966	1.65556	-0.364442	0.53632	1.76463	0.86387	1.62133	2.03077	1
146	massed	2.91	3.35	3.23	3.58	3.79	3.74	3.25	3.52	3.91	4.29	4.03	3.47	-0.591569	0.21887	-0.00215849	0.642509	1.02931	0.937214	-0.487273	0.0654673	0.86387	1.6418	1.10953	-0.036892	1
154	massed	2.71	2.96	3.4	3.36	3.41	3.73	3.22	3.85	3.34	3.68	3.48	4	-0.95995	-0.499474	0.310966	0.23729	0.329385	0.918795	-0.548689	0.741039	-0.303026	0.393017	-0.0164201	1.04812	1
164	massed	2.67	3.26	2.73	3.35	3.96	3.5	3.13	3.48	3.52	3.85	4.09	3.23	-1.03363	0.0530987	-0.923112	0.21887	1.34243	0.495157	-0.732935	-0.0164201	0.0654673	0.741039	1.23236	-0.528217	1
171	massed	2.52	3.05	3.2	3.4	3.32	3.54	2.36	3.64	3.74	3.63	3.8	3.74	-1.30991	-0.333702	-0.0574157	0.310966	0.163613	0.568833	-2.30927	0.31113	0.515848	0.290658	0.63868	0.515848	1
172	massed	2.53	2.79	3.23	2.76	3.12	3.27	3.01	3.25	3.56	3.36	3.58	3.32	-1.29149	-0.812598	-0.00215849	-0.867855	-0.204768	0.0715178	-0.978598	-0.487273	0.147355	-0.262083	0.188299	-0.34397	1
176	massed	2.37	3.21	3.18	3.24	2.81	2.93	2.6	3.18	3.47	2.99	3.81	3.45	-1.5862	-0.0389966	-0.0942539	0.0162606	-0.77576	-0.554731	-1.81794	-0.630576	-0.036892	-1.01954	0.659151	-0.0778357	1
185	massed	2.17	2.51	2.75	2.35	2.22	2	3.29	2.92	2.62	2.91	2.92	2.64	-1.95458	-1.32833	-0.886274	-1.62304	-1.86249	-2.2677	-0.405386	-1.16284	-1.777	-1.18332	-1.16284	-1.73606	1
186	massed	2.28	2.47	3.19	3.04	3.31	3.09	2.54	3.46	3.51	3.44	3.42	3.8	-1.75197	-1.40201	-0.0758348	-0.352121	0.145194	-0.260026	-1.94078	-0.0573639	0.0449955	-0.0983076	-0.139251	0.63868	1
187	massed	2.86	2.98	2.75	2.95	3.23	3.37	3.28	3.04	3.32	3.57	3.29	3.7	-0.683664	-0.462635	-0.886274	-0.517893	-0.00215849	0.255709	-0.425857	-0.917182	-0.34397	0.167827	-0.405386	0.433961	1
194	massed	2.76	3.46	4.14	4.26	4.42	4.67	2.93	3.86	4.31	4.63	4.95	4.47	-0.867855	0.42148	1.67398	1.89501	2.18971	2.65019	-1.14237	0.761511	1.68274	2.33784	2.99294	2.01029	1
195	massed	2.7	3.23	3.47	3.47	3.13	4.09	3.07	3.19	3.29	3.74	3.23	3.48	-0.97837	-0.00215849	0.439899	0.439899	-0.186349	1.58188	-0.855767	-0.610104	-0.405386	0.515848	-0.528217	-0.0164201	1
200	massed	3.22	4.17	3.8	3.69	3.57	3.63	3.31	4.19	3.96	3.85	3.72	4.35	-0.0205776	1.72923	1.04773	0.845119	0.62409	0.734605	-0.364442	1.43708	0.966229	0.741039	0.474905	1.76463	1
203	massed	3.21	3.37	3.5	4.28	4.24	4.3	3.24	3.84	4.1	3.52	4.62	4.69	-0.0389966	0.255709	0.495157	1.93184	1.85817	1.96868	-0.507745	0.720567	1.25284	0.0654673	2.31737	2.46068	1
206	massed	2	2.73	2.84	3.36	3.33	3.34	2.67	3.13	3.21	3.12	3.51	3.44	-2.2677	-0.923112	-0.720502	0.23729	0.182032	0.200451	-1.67464	-0.732935	-0.569161	-0.753407	0.0449955	-0.0983076	1
209	massed	3.02	3.17	2.85	2.91	3.48	3.23	2.77	3.25	3.73	3.57	3.51	3.69	-0.388959	-0.112673	-0.702083	-0.591569	0.458318	-0.00215849	-1.46992	-0.487273	0.495377	0.167827	0.0449955	0.413489	1
214	massed	2.96	3.03	3.91	3.51	3.74	3.86	3.42	3.57	3.9	3.47	3.46	3.31	-0.499474	-0.37054	1.25034	0.513576	0.937214	1.15824	-0.139251	0.167827	0.843398	-0.036892	-0.0573639	-0.364442	1
215	massed	2.93	2.7	3.25	3.29	2.95	3.54	3.01	3.54	3.35	3.23	3.77	4.09	-0.554731	-0.97837	0.0346797	0.108356	-0.517893	0.568833	-0.978598	0.106411	-0.282554	-0.528217	0.577264	1.23236	1
216	massed	2.86	2.75	2.87	3.02	3.43	3.93	2.98	3.02	3.28	3.31	3.63	3.58	-0.683664	-0.886274	-0.665245	-0.388959	0.366223	1.28718	-1.04001	-0.958126	-0.425857	-0.364442	0.290658	0.188299	1
226	massed																									0
245	massed	2.86	2.95	2.81	3.24	3.18	2.91	2.6	3.18	3.08	2.9	3.11	3.47	-0.683664	-0.517893	-0.77576	0.0162606	-0.0942539	-0.591569	-1.81794	-0.630576	-0.835295	-1.20379	-0.773879	-0.036892	1
252	massed	3.19	3.25	3.35	3.6	3.52	3.91	3.09	3.52	3.74	3.53	4.46	4.31	-0.0758348	0.0346797	0.21887	0.679347	0.531995	1.25034	-0.814823	0.0654673	0.515848	0.0859392	1.98982	1.68274	1
280	massed	2.78	2.92	3.2	3.33	3.09	3.25	3.34	3.58	3.45	3.7	3.58	3.81	-0.831017	-0.57315	-0.0574157	0.182032	-0.260026	0.0346797	-0.303026	0.188299	-0.0778357	0.433961	0.188299	0.659151	1
287	massed	2.61	2.58	2.85	2.7	2.99	3.77	2.96	2.63	2.92	2.91	3.6	3.15	-1.14414	-1.1994	-0.702083	-0.97837	-0.444216	0.992472	-1.08096	-1.75653	-1.16284	-1.18332	0.229242	-0.691992	1
288	massed	2.59	3.02	3.13	3.18	2.8	2.98	2.93	2.8	3.03	3.45	2.98	3.31	-1.18098	-0.388959	-0.186349	-0.0942539	-0.794179	-0.462635	-1.14237	-1.40851	-0.937654	-0.0778357	-1.04001	-0.364442	1
292	massed	2.9	3.23	3.3	3.57	3.14	3.54	3.31	3.73	4.07	3.45	3.7	3.82	-0.609988	-0.00215849	0.126775	0.62409	-0.16793	0.568833	-0.364442	0.495377	1.19142	-0.0778357	0.433961	0.679623	1
105	spaced	2.66	3.35	3.07	3.08	3.18	3.25	3.3	3.47	3.48	3.48	3.6	3.57	-1.05205	0.21887	-0.296864	-0.278445	-0.0942539	0.0346797	-0.384914	-0.036892	-0.0164201	-0.0164201	0.229242	0.167827	1
113	spaced	2.94	3.35	3.79	3.75	3.35	3.95	2.95	3.37	3.8	3.92	4.35	3.83	-0.536312	0.21887	1.02931	0.955634	0.21887	1.32402	-1.10143	-0.241611	0.63868	0.884342	1.76463	0.700095	1
116	spaced	2.69	3.56	3.37	3.12	3.2	3.56	3.04	3.58	3.26	4.08	4.1	4.46	-0.996789	0.605671	0.255709	-0.204768	-0.0574157	0.605671	-0.917182	0.188299	-0.466801	1.21189	1.25284	1.98982	1
125	spaced	2.71	2.25	2.42	2.58	3.32	2.71	2.68	2.74	3.24	3.28	3.18	3.34	-0.95995	-1.80723	-1.4941	-1.1994	0.163613	-0.95995	-1.65417	-1.53134	-0.507745	-0.425857	-0.630576	-0.303026	1
131	spaced	2.7	2.8	2.8	3.19	3.29	3.63	3.04	3	2.91	3.69	3.18	3.14	-0.97837	-0.794179	-0.794179	-0.0758348	0.108356	0.734605	-0.917182	-0.99907	-1.18332	0.413489	-0.630576	-0.712464	1
145	spaced	3.02	3.24	4.3	3.98	4.34	4.16	3.3	3.88	4.46	4.58	4.2	4.25	-0.388959	0.0162606	1.96868	1.37927	2.04236	1.71082	-0.384914	0.802454	1.98982	2.23549	1.45755	1.55991	1
150	spaced	2.59	3.08	3.13	3.34	3.02	2.94	3.29	3.42	3.33	3.48	3.34	3.75	-1.18098	-0.278445	-0.186349	0.200451	-0.388959	-0.536312	-0.405386	-0.139251	-0.323498	-0.0164201	-0.303026	0.53632	1
151	spaced	3.04	3.25	2.95	4.08	3.62	3.87	3.31	3.33	3.69	3.14	3.53	3.47	-0.352121	0.0346797	-0.517893	1.56346	0.716186	1.17666	-0.364442	-0.323498	0.413489	-0.712464	0.0859392	-0.036892	1
152	spaced	3.11	3.28	3.24	3.57	4.02	4.3	2.97	2.95	3.31	3.86	3.9	3.8	-0.223187	0.0899369	0.0162606	0.62409	1.45295	1.96868	-1.06049	-1.10143	-0.364442	0.761511	0.843398	0.63868	1
156	spaced	3.19	4.3	4.62	4.84	4.69	4.91	3.23	4	4.9	4.9	5	4.71	-0.0758348	1.96868	2.55809	2.96331	2.68703	3.09225	-0.528217	1.04812	2.89058	2.89058	3.0953	2.50162	1
157	spaced	3	3.1	3.13	3.6	3.52	3.51	2.96	4	3.57	4.24	4.01	3.07	-0.425797	-0.241606	-0.186349	0.679347	0.531995	0.513576	-1.08096	1.04812	0.167827	1.53944	1.06859	-0.855767	1
168	spaced	2.53	3.22	3.42	3	3.45	4.01	2.85	3.19	3.42	3.52	3.55	4.04	-1.29149	-0.0205776	0.347804	-0.425797	0.403061	1.43453	-1.30615	-0.610104	-0.139251	0.0654673	0.126883	1.13	1
169	spaced	2.44	3.07	3.42	3.63	3.85	4.62	2.86	3.47	3.74	3.99	3.62	4.41	-1.45727	-0.296864	0.347804	0.734605	1.13982	2.55809	-1.28568	-0.036892	0.515848	1.02765	0.270186	1.88746	1
177	spaced	2.76	2.8	3.06	3.52	3.08	3.19	2.98	3.31	3.64	3.07	3.08	3.44	-0.867855	-0.794179	-0.315283	0.531995	-0.278445	-0.0758348	-1.04001	-0.364442	0.31113	-0.855767	-0.835295	-0.0983076	1
180	spaced	2.6	3.18	3.07	3.4	3.87	3.92	2.7	3.47	3.48	3.91	4.17	4.24	-1.16256	-0.0942539	-0.296864	0.310966	1.17666	1.26876	-1.61323	-0.036892	-0.0164201	0.86387	1.39614	1.53944	1
182	spaced	2.5	3.14	3.68	3.75	3.88	3.2	3.62	3.68	3.63	3.57	4.04	4.07	-1.34675	-0.16793	0.8267	0.955634	1.19508	-0.0574157	0.270186	0.393017	0.290658	0.167827	1.13	1.19142	1
183	spaced	2.37	2.73	2.69	2.69	2.79	3.04	2.97	3.02	3.58	3.15	3.13	2.75	-1.5862	-0.923112	-0.996789	-0.996789	-0.812598	-0.352121	-1.06049	-0.958126	0.188299	-0.691992	-0.732935	-1.51087	1
188	spaced	2.75	2.57	3	3.16	3.01	3.31	2.6	3.34	3.3	3.68	3.56	3.57	-0.886274	-1.21782	-0.425797	-0.131092	-0.407378	0.145194	-1.81794	-0.303026	-0.384914	0.393017	0.147355	0.167827	1
191	spaced	2.71	2.84	3.24	2.74	3.37	3.53	2.9	2.96	2.89	3.5	3.3	4.25	-0.95995	-0.720502	0.0162606	-0.904693	0.255709	0.550414	-1.20379	-1.08096	-1.22426	0.0245236	-0.384914	1.55991	1
201	spaced	2.7	2.69	2.8	2.58	2.89	3.24	2.61	2.84	3.53	3.54	3.7	3.63	-0.97837	-0.996789	-0.794179	-1.1994	-0.628407	0.0162606	-1.79747	-1.32662	0.0859392	0.106411	0.433961	0.290658	1
202	spaced	2.69	2.59	2.69	3.43	2.85	3.2	3.23	3.63	3.35	3.36	3.06	3.34	-0.996789	-1.18098	-0.996789	0.366223	-0.702083	-0.0574157	-0.528217	0.290658	-0.282554	-0.262083	-0.876239	-0.303026	1
221	spaced	2.19	2.84	2.85	3.06	3.57	3.84	2.77	3.87	3.69	3.63	3.75	3.41	-1.91774	-0.720502	-0.702083	-0.315283	0.62409	1.12141	-1.46992	0.781983	0.413489	0.290658	0.53632	-0.159723	1
222	spaced	3.61	4.4	4.2	4.62	4.95	5	3.69	4.06	4.36	4.47	4.95	5	0.697766	2.15287	1.78449	2.55809	3.16592	3.25802	0.413489	1.17095	1.7851	2.01029	2.99294	3.0953	1
223	spaced	2	2.24	2.53	2.79	3	2.74	2.6	2.88	3.16	3.13	3.01	2.73	-2.2677	-1.82565	-1.29149	-0.812598	-0.425797	-0.904693	-1.81794	-1.24473	-0.67152	-0.732935	-0.978598	-1.55181	1
240	spaced	2.68	3.04	3.17	4.21	3.71	3.82	2.94	3.36	3.52	3.98	3.86	3.8	-1.01521	-0.352121	-0.112673	1.80291	0.881957	1.08457	-1.1219	-0.262083	0.0654673	1.00717	0.761511	0.63868	1
247	spaced	2.67	3.12	3.18	3.52	3.24	3.65	2.77	2.96	2.78	3.1	3.3	3.5	-1.03363	-0.204768	-0.0942539	0.531995	0.0162606	0.771443	-1.46992	-1.08096	-1.44945	-0.794351	-0.384914	0.0245236	1
248	spaced	2.84	3.78	3.09	4.49	4.36	4.68	3.14	3.58	3.58	3.82	3.68	4.22	-0.720502	1.01089	-0.260026	2.31865	2.0792	2.66861	-0.712464	0.188299	0.188299	0.679623	0.393017	1.4985	1
270	spaced	2.77	2.96	3.07	3.06	3.76	3.98	3.03	2.98	2.98	3.24	3.18	3.52	-0.849436	-0.499474	-0.296864	-0.315283	0.974053	1.37927	-0.937654	-1.04001	-1.04001	-0.507745	-0.630576	0.0654673	1
272	spaced	2.55	2.37	2.63	3.02	3.1	2.74	2.7	3.53	3.63	3.04	3.31	3.53	-1.25466	-1.5862	-1.1073	-0.388959	-0.241606	-0.904693	-1.61323	0.0859392	0.290658	-0.917182	-0.364442	0.0859392	1
273	spaced	2.85	3.41	3.63	3.87	4.12	4.09	3.02	3.62	3.73	4.32	3.52	4.34	-0.702083	0.329385	0.734605	1.17666	1.63714	1.58188	-0.958126	0.270186	0.495377	1.70322	0.0654673	1.74416	1
275	spaced	2.54	2.9	2.85	2.74	3.99	4.12	2.78	2.79	3.17	3.97	3.8	3.46	-1.27307	-0.609988	-0.702083	-0.904693	1.39769	1.63714	-1.44945	-1.42898	-0.651048	0.986701	0.63868	-0.0573639	1
276	spaced	2.43	2.67	3.06	3.35	3.36	3.36	2.55	3.02	3.14	3.89	3.42	3.29	-1.47568	-1.03363	-0.315283	0.21887	0.23729	0.23729	-1.9203	-0.958126	-0.712464	0.822926	-0.139251	-0.405386	1

## Sheet: Training_Nback
Subject	Group_Distr	Level_nBackNum_S1	Level_nBackNum_S2	Level_nBackNum_S3	Level_nBackNum_S4	Level_nBackNum_S5	Level_nBackNum_S6	Level_nBackLet_S1	Level_nBackLet_S2	Level_nBackLet_S3	Level_nBackLet_S4	Level_nBackLet_S5	Level_nBackLet_S6	ZLevel_nBackNum_S1	ZLevel_nBackNum_S2	ZLevel_nBackNum_S3	ZLevel_nBackNum_S4	ZLevel_nBackNum_S5	ZLevel_nBackNum_S6	ZLevel_nBackLet_S1	ZLevel_nBackLet_S2	ZLevel_nBackLet_S3	ZLevel_nBackLet_S4	ZLevel_nBackLet_S5	ZLevel_nBackLet_S6	Subject_valid
103	massed	4	6.42	6	7	7	7	3.63	6.08	6.83	6.58	7	7	-0.051006	1.53613	1.26068	1.91652	1.91652	1.91652	-0.395589	1.18631	1.67056	1.50914	1.78032	1.78032	1
106	massed	2.88	2.92	3.58	2.75	3.25	4.75	2.63	3.5	3.42	3.58	4.58	4.33	-0.785548	-0.759314	-0.326459	-0.870807	-0.542887	0.440875	-1.04126	-0.479527	-0.531181	-0.427873	0.217799	0.0563807	1
107	massed	2.75	3.5	3.92	4	2.75	3.75	4	4	4.92	4.75	4.67	5.42	-0.870807	-0.378926	-0.103473	-0.051006	-0.870807	-0.214966	-0.156691	-0.156691	0.437327	0.327563	0.275909	0.760163	1
108	massed	2	2	2	2	2.08	2	2	2	2	2	2	2	-1.36269	-1.36269	-1.36269	-1.36269	-1.31022	-1.36269	-1.44803	-1.44803	-1.44803	-1.44803	-1.44803	-1.44803	1
110	massed	2.88	3	3.33	3.42	2.92	2.92	2.63	2.58	3.25	4	4	3.92	-0.785548	-0.706847	-0.490419	-0.431394	-0.759314	-0.759314	-1.04126	-1.07354	-0.640945	-0.156691	-0.156691	-0.208345	1
121	massed	2	2	2	2	2.42	2.33	2.38	2.17	2.08	2.17	2.58	2.5	-1.36269	-1.36269	-1.36269	-1.36269	-1.08723	-1.14626	-1.20268	-1.33827	-1.39638	-1.33827	-1.07354	-1.1252	1
124	massed	2.5	2.75	2.75	2.08	2.5	3.83	2.75	2.92	2.25	2.42	2.17	2.75	-1.03477	-0.870807	-0.870807	-1.31022	-1.03477	-0.162499	-0.96378	-0.854016	-1.28662	-1.17685	-1.33827	-0.96378	1
135	massed	3.5	4.75	5.17	6	5.5	5.83	2.88	4.25	4.75	5.75	5.42	5.92	-0.378926	0.440875	0.716328	1.26068	0.932755	1.14918	-0.879843	0.00472693	0.327563	0.973234	0.760163	1.083	1
140	massed	3	5	6.75	7	7	7	2.88	4	6.67	7	7	7	-0.706847	0.604835	1.75256	1.91652	1.91652	1.91652	-0.879843	-0.156691	1.56725	1.78032	1.78032	1.78032	1
160	massed	2.25	2	2.92	3.33	3.92	4.42	2.88	3	2.92	4	4.75	5.83	-1.19873	-1.36269	-0.759314	-0.490419	-0.103473	0.224447	-0.879843	-0.802363	-0.854016	-0.156691	0.327563	1.02489	1
192	massed	3.38	4	4.17	5	5	5	3	4	4	4	4	4.33	-0.457627	-0.051006	0.060487	0.604835	0.604835	0.604835	-0.802363	-0.156691	-0.156691	-0.156691	-0.156691	0.0563807	1
196	massed	2.88	3.08	2.83	3.08	3.33	3.75	2.25	3.5	2.83	3.67	3.42	3.83	-0.785548	-0.654379	-0.81834	-0.654379	-0.490419	-0.214966	-1.28662	-0.479527	-0.912127	-0.369763	-0.531181	-0.266455	1
207	massed	3.13	3.58	4.42	4.83	5.42	5.42	2.88	4.25	4.5	6.25	6.17	5.92	-0.621587	-0.326459	0.224447	0.493342	0.880288	0.880288	-0.879843	0.00472693	0.166145	1.29607	1.24442	1.083	1
212	massed	3.63	4.08	6.08	6.75	7	7	2.88	4.08	5.83	6	6	6	-0.293667	0.00146129	1.31314	1.75256	1.91652	1.91652	-0.879843	-0.105037	1.02489	1.13465	1.13465	1.13465	1
220	massed	2.63	4.5	7	7	7	7	2.88	4.58	6.25	6.92	7	7	-0.949508	0.276914	1.91652	1.91652	1.91652	1.91652	-0.879843	0.217799	1.29607	1.72867	1.78032	1.78032	1
224	massed	2	2.75	2.75	2.75	3.5	4.08	2.5	2.75	2.83	3.5	2.83	3	-1.36269	-0.870807	-0.870807	-0.870807	-0.378926	0.00146129	-1.1252	-0.96378	-0.912127	-0.479527	-0.912127	-0.802363	1
225	massed	2.25	2	2	2.67	4.33	3.17	2.5	2	2	2.33	2.75	3.83	-1.19873	-1.36269	-1.36269	-0.923274	0.165421	-0.595354	-1.1252	-1.44803	-1.44803	-1.23496	-0.96378	-0.266455	1
231	massed	2.88	3.67	4.83	4.25	5.42	6.75	2.25	4.42	5.75	5.17	7	6.75	-0.785548	-0.267433	0.493342	0.112954	0.880288	1.75256	-1.28662	0.114491	0.973234	0.598745	1.78032	1.61891	1
232	massed	2.75	2.5	3	3.92	3.5	3.92	2.63	2.5	2.92	3.83	4.92	5.83	-0.870807	-1.03477	-0.706847	-0.103473	-0.378926	-0.103473	-1.04126	-1.1252	-0.854016	-0.266455	0.437327	1.02489	1
238	massed	2.75	3.5	4.92	5.67	5	6.92	3	4.92	5	6.75	6.5	5.83	-0.870807	-0.378926	0.552367	1.04425	0.604835	1.86405	-0.802363	0.437327	0.488981	1.61891	1.45749	1.02489	1
251	massed	2.63	2.92	4.75	5.25	4.17	5.92	2.25	2.67	3	4.17	5.75	6	-0.949508	-0.759314	0.440875	0.768795	0.060487	1.20821	-1.28662	-1.01543	-0.802363	-0.0469268	0.973234	1.13465	1
257	massed	2.25	2.67	3.58	3.75	4.17	4.33	2	2.58	3.83	3	4	4.17	-1.19873	-0.923274	-0.326459	-0.214966	0.060487	0.165421	-1.44803	-1.07354	-0.266455	-0.802363	-0.156691	-0.0469268	1
259	massed	3.75	4.58	5.58	6.83	6	6.92	2.88	4.83	5	5.58	7	7	-0.214966	0.329382	0.985222	1.80502	1.26068	1.86405	-0.879843	0.379216	0.488981	0.86347	1.78032	1.78032	1
260	massed	3	3.42	2.33	2.67	2.75	3.67	2.5	4	4	4	3.92	3.17	-0.706847	-0.431394	-1.14626	-0.923274	-0.870807	-0.267433	-1.1252	-0.156691	-0.156691	-0.156691	-0.208345	-0.692598	1
265	massed	2.75	5.33	7	7	7	7	3	4.67	5.42	6	6.67	7	-0.870807	0.821262	1.91652	1.91652	1.91652	1.91652	-0.802363	0.275909	0.760163	1.13465	1.56725	1.78032	1
266	massed	3.13	3.58	5.08	5.42	5	4.92	2.88	3.83	5.42	6.08	6.92	7	-0.621587	-0.326459	0.657302	0.880288	0.604835	0.552367	-0.879843	-0.266455	0.760163	1.18631	1.72867	1.78032	1
268	massed	2.75	2.33	2.92	2.08	3.75	3.83	2.5	3.67	2.67	2.58	3.25	4.67	-0.870807	-1.14626	-0.759314	-1.31022	-0.214966	-0.162499	-1.1252	-0.369763	-1.01543	-1.07354	-0.640945	0.275909	1
274	massed	2.75	4.17	4.67	5.92	6.83	7	2.63	3.25	5.92	6.5	7	7	-0.870807	0.060487	0.388407	1.20821	1.80502	1.91652	-1.04126	-0.640945	1.083	1.45749	1.78032	1.78032	1
279	massed	3.63	4.42	4.33	4.75	4.75	4.92	3.63	4.33	6.33	7	6.58	6.67	-0.293667	0.224447	0.165421	0.440875	0.440875	0.552367	-0.395589	0.0563807	1.34772	1.78032	1.50914	1.56725	1
282	massed	3.13	4.42	4.92	4.25	4.33	4.67	3.63	5.5	6	5.83	5.67	5.25	-0.621587	0.224447	0.552367	0.112954	0.165421	0.388407	-0.395589	0.811816	1.13465	1.02489	0.921581	0.650399	1
283	massed	2.75	3.33	4	6	7	7	2.75	3.92	4.25	5.42	6.75	7	-0.870807	-0.490419	-0.051006	1.26068	1.91652	1.91652	-0.96378	-0.208345	0.00472693	0.760163	1.61891	1.78032	1
284	massed	3	6	7	7	7	7	3.38	3.83	6.5	7	7	7	-0.706847	1.26068	1.91652	1.91652	1.91652	1.91652	-0.557007	-0.266455	1.45749	1.78032	1.78032	1.78032	1
112	spaced	2.25	3.5	4	4	4	4.67	2.38	2.92	3.83	4	4	4	-1.19873	-0.378926	-0.051006	-0.051006	-0.051006	0.388407	-1.20268	-0.854016	-0.266455	-0.156691	-0.156691	-0.156691	1
115	spaced	3.13	4.5	5.08	6.67	6.75	6.58	2	3.75	5.08	6.58	7	6.92	-0.621587	0.276914	0.657302	1.70009	1.75256	1.64106	-1.44803	-0.318109	0.540634	1.50914	1.78032	1.72867	1
118	spaced	2	2	2.42	2.58	2.33	2.17	2.13	2	2.08	2.08	2.42	2.33	-1.36269	-1.36269	-1.08723	-0.9823	-1.14626	-1.25119	-1.3641	-1.44803	-1.39638	-1.39638	-1.17685	-1.23496	1
119	spaced	2.5	2.83	2.67	3.58	4.25	3.25	2.5	3	2.5	3.17	4.75	5.08	-1.03477	-0.81834	-0.923274	-0.326459	0.112954	-0.542887	-1.1252	-0.802363	-1.1252	-0.692598	0.327563	0.540634	1
126	spaced	2.13	2.33	2.25	2	2	2.83	2.75	2.33	2	2.92	2.33	3	-1.27743	-1.14626	-1.19873	-1.36269	-1.36269	-0.81834	-0.96378	-1.23496	-1.44803	-0.854016	-1.23496	-0.802363	1
127	spaced	2.25	2.33	2	2.17	2.33	2	2.63	2.58	2.17	2	2.25	2	-1.19873	-1.14626	-1.36269	-1.25119	-1.14626	-1.36269	-1.04126	-1.07354	-1.33827	-1.44803	-1.28662	-1.44803	1
128	spaced	2.38	0	2.75	4.42	4	2.08	2.75	0	3.5	3.25	3.33	2	-1.11347		-0.870807	0.224447	-0.051006	-1.31022	-0.96378		-0.479527	-0.640945	-0.589291	-1.44803	1
142	spaced	3.25	4	4	3.92	4.5	5.33	3.38	4.25	5.58	6.92	6.58	6.67	-0.542887	-0.051006	-0.051006	-0.103473	0.276914	0.821262	-0.557007	0.00472693	0.86347	1.72867	1.50914	1.56725	1
148	spaced	3.63	4.08	4.17	4	5.08	5.42	2.88	4.42	5	5	5.83	6.83	-0.293667	0.00146129	0.060487	-0.051006	0.657302	0.880288	-0.879843	0.114491	0.488981	0.488981	1.02489	1.67056	1
149	spaced	3.5	4	6.33	7	6.92	7	3.5	4.83	5.75	6.92	7	7	-0.378926	-0.051006	1.4771	1.91652	1.86405	1.91652	-0.479527	0.379216	0.973234	1.72867	1.78032	1.78032	1
153	spaced	2.63	3.67	4	4	4.92	5	2.13	2.42	3.92	4.58	4	4.83	-0.949508	-0.267433	-0.051006	-0.051006	0.552367	0.604835	-1.3641	-1.17685	-0.208345	0.217799	-0.156691	0.379216	1
155	spaced	2.75	2.92	2.67	3.67	5	6	3.25	4	4.92	5	4.17	4	-0.870807	-0.759314	-0.923274	-0.267433	0.604835	1.26068	-0.640945	-0.156691	0.437327	0.488981	-0.0469268	-0.156691	1
159	spaced	2.63	3.33	3.67	4.92	4.33	4.42	2.63	4.5	4.42	5	4	3.83	-0.949508	-0.490419	-0.267433	0.552367	0.165421	0.224447	-1.04126	0.166145	0.114491	0.488981	-0.156691	-0.266455	1
161	spaced	2.75	3.17	3.58	3	3.92	4.42	2.88	2.83	4	4.92	5.17	5.33	-0.870807	-0.595354	-0.326459	-0.706847	-0.103473	0.224447	-0.879843	-0.912127	-0.156691	0.437327	0.598745	0.702052	1
162	spaced	2.5	4.42	5.25	6.67	7	7	3	4.58	6.33	5.83	6	6.75	-1.03477	0.224447	0.768795	1.70009	1.91652	1.91652	-0.802363	0.217799	1.34772	1.02489	1.13465	1.61891	1
165	spaced	2.63	3.33	4.75	5.92	7	6.92	3	4	3.92	5.25	7	7	-0.949508	-0.490419	0.440875	1.20821	1.91652	1.86405	-0.802363	-0.156691	-0.208345	0.650399	1.78032	1.78032	1
167	spaced	2.75	4.5	6	6	6.5	7	2.63	3.75	4.83	5.92	5.17	5.75	-0.870807	0.276914	1.26068	1.26068	1.5886	1.91652	-1.04126	-0.318109	0.379216	1.083	0.598745	0.973234	1
179	spaced	2	3.67	4	3.67	3.83	4.42	2	4.17	5	4.08	4.17	3.92	-1.36269	-0.267433	-0.051006	-0.267433	-0.162499	0.224447	-1.44803	-0.0469268	0.488981	-0.105037	-0.0469268	-0.208345	1
181	spaced	2	2.33	2.67	2	4	5	2.25	3.33	3.33	3	3	2.75	-1.36269	-1.14626	-0.923274	-1.36269	-0.051006	0.604835	-1.28662	-0.589291	-0.589291	-0.802363	-0.802363	-0.96378	1
204	spaced	2.75	3.58	3.83	4.25	4	5.25	3.63	5.5	5.17	5.5	6	6	-0.870807	-0.326459	-0.162499	0.112954	-0.051006	0.768795	-0.395589	0.811816	0.598745	0.811816	1.13465	1.13465	1
208	spaced	2.5	3.67	4.17	4.17	3.75	4.75	2.63	3.75	4.08	3.58	3.58	3.83	-1.03477	-0.267433	0.060487	0.060487	-0.214966	0.440875	-1.04126	-0.318109	-0.105037	-0.427873	-0.427873	-0.266455	1
213	spaced	2.75	3.17	3.5	3.92	3.67	3.5	3	4.92	5	5	4.33	4.92	-0.870807	-0.595354	-0.378926	-0.103473	-0.267433	-0.378926	-0.802363	0.437327	0.488981	0.488981	0.0563807	0.437327	1
217	spaced	2.75	2.42	2.67	2.75	2.83	2.5	2.25	2.42	2.08	2.25	3.58	5.92	-0.870807	-1.08723	-0.923274	-0.870807	-0.81834	-1.03477	-1.28662	-1.17685	-1.39638	-1.28662	-0.427873	1.083	1
229	spaced	2.75	4.17	5	6.08	7	7	2.88	3.92	4.33	5.25	6.58	7	-0.870807	0.060487	0.604835	1.31314	1.91652	1.91652	-0.879843	-0.208345	0.0563807	0.650399	1.50914	1.78032	1
236	spaced	3.25	5.25	7	7	7	7	2.88	5.42	6	6.5	7	7	-0.542887	0.768795	1.91652	1.91652	1.91652	1.91652	-0.879843	0.760163	1.13465	1.45749	1.78032	1.78032	1
253	spaced	2.75	2.67	3	3.5	3.83	4.25	3.13	4	3.58	3.67	4.83	5.83	-0.870807	-0.923274	-0.706847	-0.378926	-0.162499	0.112954	-0.718425	-0.156691	-0.427873	-0.369763	0.379216	1.02489	1
277	spaced	2	2	2.58	2.92	3.92	3.33	2	2	2.5	2.75	3.25	4	-1.36269	-1.36269	-0.9823	-0.759314	-0.103473	-0.490419	-1.44803	-1.44803	-1.1252	-0.96378	-0.640945	-0.156691	1
278	spaced	3.5	3.33	3.83	3.67	4.08	3.92	2.88	4.92	4	4.75	5	5	-0.378926	-0.490419	-0.162499	-0.267433	0.00146129	-0.103473	-0.879843	0.437327	-0.156691	0.327563	0.488981	0.488981	1
281	spaced	3.63	4.42	5.83	6	5.92	6.92	3.25	4.67	4.75	5.5	5.08	6.92	-0.293667	0.224447	1.14918	1.26068	1.20821	1.86405	-0.640945	0.275909	0.327563	0.811816	0.540634	1.72867	1
286	spaced	2.63	3.83	4.25	5	4.67	4.92	2.75	5.25	4.67	4.58	4	4	-0.949508	-0.162499	0.112954	0.604835	0.388407	0.552367	-0.96378	0.650399	0.275909	0.217799	-0.156691	-0.156691	1
291	spaced	2.5	2.92	2.92	3.75	4	4	2.25	2.08	2.75	3.25	3.5	4	-1.03477	-0.759314	-0.759314	-0.214966	-0.051006	-0.051006	-1.28662	-1.39638	-0.96378	-0.640945	-0.479527	-0.156691	1

## Sheet: Training_Active
Subject	Group_Distr	Level_Bej_S1	Level_Bej_S2	Level_Bej_S3	Level_Bej_S4	Level_Bej_S5	Level_Bej_S6	Level_Met_S1	Level_Met_S2	Level_Met_S3	Level_Met_S4	Level_Met_S5	Level_Met_S6	ZLevel_Bej_S1	ZLevel_Bej_S2	ZLevel_Bej_S3	ZLevel_Bej_S4	ZLevel_Bej_S5	ZLevel_Bej_S6	ZLevel_Met_S1	ZLevel_Met_S2	ZLevel_Met_S3	ZLevel_Met_S4	ZLevel_Met_S5	ZLevel_Met_S6	Subject_valid
111	massed	3.59333	3.96667	4.53667	5.17	4.50667	5.37	3.5	5.4	5.3	5.6	4.3	13.6	-0.0648631	0.106975	0.369336	0.660848	0.355527	0.752904	-0.297381	1.24909	1.16769	1.41187	0.353763	7.92331	1
114	massed	1.30333	1.94667	2.95	3.61333	3.37	1.7	2.9	4.2	4.7	4.6	4.3	4.3	-1.11891	-0.822794	-0.360978	-0.0556575	-0.167659	-0.93633	-0.785739	0.27237	0.679335	0.597942	0.353763	0.353763	1
122	massed	1.64333	3.19667	1.88667	2.17333	2.98667	2.88	2	4.8	2.4	3.2	4.2	3.5	-0.962412	-0.247442	-0.85041	-0.718463	-0.344101	-0.393197	-1.51828	0.760727	-1.1927	-0.54156	0.27237	-0.297381	1
137	massed	2.93333	6.09333	9.02333	2.91333	2.56	4.25333	2.7	3.4	3.6	3.2	2.9	3.5	-0.368649	1.08584	2.43447	-0.377855	-0.540488	0.238923	-0.948525	-0.378774	-0.215988	-0.54156	-0.785739	-0.297381	1
138	massed	3.07333	4.41	3.53333	3.14	4.35333	2.48667	3	4	3.4	3.6	3.4	4.5	-0.30421	0.311034	-0.09248	-0.273524	0.284951	-0.574241	-0.704346	0.109584	-0.378774	-0.215988	-0.378774	0.516549	1
143	massed	1.33333	2.47	3.57667	2.51667	2.62	3.69667	4.7	3.6	4.1	2.5	4.9	3.4	-1.1051	-0.581913	-0.0725345	-0.560433	-0.512871	-0.0173007	0.679335	-0.215988	0.190977	-1.11131	0.84212	-0.378774	1
158	massed	2.04	1.69	8.22	2.32667	2.46667	2.18667	2.2	2.1	3.5	3.7	4.1	4.2	-0.779834	-0.940933	2.06471	-0.647887	-0.583447	-0.712326	-1.35549	-1.43688	-0.297381	-0.134595	0.190977	0.27237	1
174	massed	11.4433	3.07667	3.07	4.37333	8.40667	3.86	4.1	3.4	3.7	4.1	3.4	3.2	3.54835	-0.302675	-0.305744	0.294157	2.15063	0.0578787	0.190977	-0.378774	-0.134595	0.190977	-0.378774	-0.54156	1
178	massed	2.87	4.55333	3.59667	4.76	4.22667	4.75333	4	4.6	3.9	4.1	3	4.8	-0.3978	0.377007	-0.0633288	0.472132	0.226649	0.469064	0.109584	0.597942	0.0281908	0.190977	-0.704346	0.760727	1
189	massed	1.60667	6.98667	2.07667	2.92333	3.30333	2.80333	2	3.5	3.6	3.8	4.1	4.2	-0.979289	1.49703	-0.762957	-0.373252	-0.198345	-0.428486	-1.51828	-0.297381	-0.215988	-0.0532022	0.190977	0.27237	1
190	massed	1.88333	0.746933	1.73333	2.51	1.86	3.60333	1.4	5	3.5	4.3	3.4	5.4	-0.851945	-1.37501	-0.920987	-0.563502	-0.862685	-0.0602603	-2.00663	0.923513	-0.297381	0.353763	-0.378774	1.24909	1
197	massed	5.70667	1.98	2.08	2.81667	2.56333	3.23	4	2.7	3.3	3.8	3.7	6.6	0.907865	-0.807451	-0.761423	-0.422349	-0.538953	-0.232099	0.109584	-0.948525	-0.460167	-0.0532022	-0.134595	2.2258	1
199	massed	3.05333	3.12667	5.41333	5.61	4.54	5.72667	3.6	1.5	4.4	4.4	3.8	4.9	-0.313415	-0.279661	0.77285	0.863372	0.37087	0.917071	-0.215988	-1.92524	0.435156	0.435156	-0.0532022	0.84212	1
205	massed	3.1	3.63333	10.8833	3.14	3.53333	3.74333	1.2	3.7	2	2.9	2.8	4.1	-0.291935	-0.0464518	3.29059	-0.273524	-0.09248	0.00417913	-2.16942	-0.134595	-1.51828	-0.785739	-0.867132	0.190977	1
210	massed	1.14333	1.67667	1.98333	2.69667	2.47333	2.68	3	4.1	4.9	4.9	5.3	5	-1.19255	-0.94707	-0.805917	-0.477582	-0.580379	-0.485254	-0.704346	0.190977	0.84212	0.84212	1.16769	0.923513	1
233	massed	2.56667	9.61333	9.99333	3.96333	4.57	4.53	3	3.3	3.3	3.2	2.8	3.6	-0.537419	2.70603	2.88094	0.105441	0.384679	0.366267	-0.704346	-0.460167	-0.460167	-0.54156	-0.867132	-0.215988	1
234	massed	1.74667	3.28	3.03667	5.58333	4.53	3.51	1.5	3.7	3.6	4.2	4.7	3.9	-0.91485	-0.209085	-0.321087	0.851097	0.366267	-0.10322	-1.92524	-0.134595	-0.215988	0.27237	0.679335	0.0281908	1
235	massed	2.28	1.89	1.7	4.4	3.49333	2.64667	2.6	2.4	2.6	3.5	3.4	3.5	-0.669366	-0.848876	-0.93633	0.306431	-0.110891	-0.500596	-1.02992	-1.1927	-1.02992	-0.297381	-0.378774	-0.297381	1
239	massed	0.8412	1.60667	2.29333	2.72667	2.70333	2.97667	1.5	2.1	3.3	3.5	4	3.8	-1.33162	-0.979289	-0.663229	-0.463774	-0.474514	-0.348703	-1.92524	-1.43688	-0.460167	-0.297381	0.109584	-0.0532022	1
241	massed	2.63667	2.92	2.75667	4.83333	2.51667	3.11	3.5	5.4	4.5	5.7	4.6	5.2	-0.505199	-0.374786	-0.449965	0.505886	-0.560433	-0.287333	-0.297381	1.24909	0.516549	1.49326	0.597942	1.0863	1
243	massed	1.36333	1.66333	1.94	1.75	2.39333	4.68133	4	3.3	3.7	4.1	3.6	4	-1.09129	-0.953207	-0.825862	-0.913316	-0.617201	0.435923	0.109584	-0.460167	-0.134595	0.190977	-0.215988	0.109584	1
246	massed	1.12333	0.996667	2.49333	1.92667	2.18667	2.15	2.2	3	4.2	4.7	3.9	4.5	-1.20176	-1.26006	-0.571173	-0.831999	-0.712326	-0.729203	-1.35549	-0.704346	0.27237	0.679335	0.0281908	0.516549	1
254	massed	1.53667	2.12	2.07667	1.90667	2.90667	2.13667	4	4.7	3.1	4.4	4.2	4.8	-1.01151	-0.743011	-0.762957	-0.841205	-0.380923	-0.73534	0.109584	0.679335	-0.622953	0.435156	0.27237	0.760727	1
256	massed	3.6	4.93	3.34	3.75667	3.85333	4.56667	16.9	3.5	4.1	4.6	5.3	5.8	-0.0617946	0.55038	-0.181468	0.0103162	0.0548101	0.383144	10.6093	-0.297381	0.190977	0.597942	1.16769	1.57466	1
258	massed	1.97	3.8	5.38333	5.38333	10.9067	4.83667	4	4.4	5.1	5.1	3	3.8	-0.812054	0.0302618	0.759041	0.759041	3.30133	0.50742	0.109584	0.435156	1.00491	1.00491	-0.704346	-0.0532022	1
261	massed	1.334	3.28667	2.75333	2.88	3.45333	4.65	4	3.9	3.9	4.4	4.2	4.9	-1.10479	-0.206016	-0.4515	-0.393197	-0.129303	0.421501	0.109584	0.0281908	0.0281908	0.435156	0.27237	0.84212	1
263	massed	1.55333	2.28333	2.08667	1.62333	2.28	2.48	3.5	4	4.2	4.5	4.2	4.5	-1.00384	-0.667832	-0.758354	-0.971618	-0.669366	-0.57731	-0.297381	0.109584	0.27237	0.516549	0.27237	0.516549	1
267	massed	3.13	2.78667	4.07333	2.87667	2.74667	2.69	4	4.7	3.7	5.7	4.8	5.4	-0.278127	-0.436157	0.156072	-0.394732	-0.454568	-0.480651	0.109584	0.679335	-0.134595	1.49326	0.760727	1.24909	1
269	massed	3.69333	5.18333	4.14333	7.89667	4.06667	5.81667	3.1	3.9	3.8	4.6	4.5	4.6	-0.0188349	0.666985	0.188292	1.91588	0.153004	0.958496	-0.622953	0.0281908	-0.0532022	0.597942	0.516549	0.597942	1
289	massed	0.973333	1.45667	2.39333	1.61333	3.21333	3.57	3.4	3	3.5	3.8	4.8	4.2	-1.2708	-1.04833	-0.617201	-0.976221	-0.23977	-0.075603	-0.378774	-0.704346	-0.297381	-0.0532022	0.760727	0.27237	1
290	massed	3.52	3.23667	2.76667	3.30667	3.02667	3.04	4.7	5.7	3.8	4.2	5.1	4.8	-0.0986171	-0.22903	-0.445363	-0.196811	-0.325689	-0.319552	0.679335	1.49326	-0.0532022	0.27237	1.00491	0.760727	1
101	spaced	1.07333	2.38333	1.39667	2.35667	2.43	3.24667	1.8	3	2.1	4.3	3.6	4.2	-1.22477	-0.621804	-1.07595	-0.634078	-0.600324	-0.224427	-1.68106	-0.704346	-1.43688	0.353763	-0.215988	0.27237	1
104	spaced	5.19667	2.24667	3.05333	4.21333	3.96	15.7733	3.6	3.2	4	4.3	3.3	4.2	0.673122	-0.684709	-0.313415	0.220512	0.103907	5.54137	-0.215988	-0.54156	0.109584	0.353763	-0.460167	0.27237	1
130	spaced	3.87333	2.55333	3.91	4.40333	4.03	3.72667	3.2	3	6.3	5	5.3	4.3	0.0640158	-0.543556	0.0808927	0.307965	0.136127	-0.00349223	-0.54156	-0.704346	1.98162	0.923513	1.16769	0.353763	1
132	spaced	2.02667	2.38667	6.14333	4.84	4.57333	3.97333	1.7	2.8	3.8	4.7	3.5	4.2	-0.785971	-0.62027	1.10886	0.508955	0.386213	0.110044	-1.76245	-0.867132	-0.0532022	0.679335	-0.297381	0.27237	1
133	spaced	3.77667	18.5033	4.24333	4.64333	6.53667	7.21	3	4.3	4.1	4	5	4.5	0.0195219	6.79794	0.23432	0.418433	1.2899	1.59982	-0.704346	0.353763	0.190977	0.109584	0.923513	0.516549	1
134	spaced	3.01333	3.48667	5.69667	2.21333	4.67333	4.67333	2.2	3.6	3.3	4.3	3.5	4.2	-0.331826	-0.11396	0.903263	-0.700052	0.432241	0.432241	-1.35549	-0.215988	-0.460167	0.353763	-0.297381	0.27237	1
139	spaced	3.39667	5.38333	3.37667	2.42333	4.42667	3.72	3.3	1.3	3.5	4.1	3.2	5.1	-0.155385	0.759041	-0.164591	-0.603393	0.318705	-0.00656077	-0.460167	-2.08803	-0.297381	0.190977	-0.54156	1.00491	1
141	spaced	2.67333	3.52	2.95667	4.39333	4.22	3.51333	3.9	3.3	3.2	3.7	4.9	4.7	-0.488322	-0.0986171	-0.357909	0.303362	0.22358	-0.101686	0.0281908	-0.460167	-0.54156	-0.134595	0.84212	0.679335	1
147	spaced	1.76667	3.47	2.50333	5.14667	3.41333	4.85333	2.2	3	2.4	3.5	3.9	7.1	-0.905644	-0.121631	-0.56657	0.650108	-0.147714	0.515092	-1.35549	-0.704346	-1.1927	-0.297381	0.0281908	2.63277	1
163	spaced	4.44	5.08333	5.42	5.89	0.73	4.33	3.1	2.5	4	4.3	2.9	4.4	0.324842	0.620957	0.775918	0.99225	-1.3828	0.274211	-0.622953	-1.11131	0.109584	0.353763	-0.785739	0.435156	1
166	spaced	2.95	13.6667	4.61667	4.40667	6.83333	4.57333	2.1	4.4	4.3	5	4.8	4.7	-0.360978	4.57171	0.406158	0.309499	1.42645	0.386213	-1.43688	0.435156	0.353763	0.923513	0.760727	0.679335	1
170	spaced	3.44333	3.67	3.96333	4.44667	4.50333	4.42	3	3.4	3.8	3.8	4.2	3.5	-0.133905	-0.0295749	0.105441	0.327911	0.353993	0.315636	-0.704346	-0.378774	-0.0532022	-0.0532022	0.27237	-0.297381	1
173	spaced	2.28	1.81333	3.13667	3.48333	2.42667	3.22333	2.8	2.5	4.7	4.2	3.5	4	-0.669366	-0.884164	-0.275058	-0.115494	-0.601858	-0.235167	-0.867132	-1.11131	0.679335	0.27237	-0.297381	0.109584	1
175	spaced	7.16333	3.32333	4.14	4.68	4.37	4.04333	4	2.3	3	3.7	4.5	3.9	1.57834	-0.189139	0.186758	0.43531	0.292622	0.142264	0.109584	-1.2741	-0.704346	-0.134595	0.516549	0.0281908	1
184	spaced	1.75333	3.13333	2.94333	3.45	3.02	9.03667	3	3.4	3.2	3.5	3.4	4.1	-0.911781	-0.276593	-0.364046	-0.130837	-0.328758	2.4406	-0.704346	-0.378774	-0.54156	-0.297381	-0.378774	0.190977	1
193	spaced	3.31333	3.27	5.43333	5.08	6.16	5.39333	2.8	2.5	3.3	3.7	4	4.3	-0.193742	-0.213688	0.782055	0.619422	1.11653	0.763644	-0.867132	-1.11131	-0.460167	-0.134595	0.109584	0.353763	1
198	spaced	2.68333	2.71667	4.57	3.41667	4.54667	6.89667	4.3	3.6	4.1	4.3	3.8	3.8	-0.483719	-0.468377	0.384679	-0.14618	0.373939	1.4556	0.353763	-0.215988	0.190977	0.353763	-0.0532022	-0.0532022	1
211	spaced	1.93667	3.43667	3.44	5.68333	5.27667	5.3	2.1	2.6	2.3	4.1	4.2	3.7	-0.827396	-0.136974	-0.13544	0.897126	0.709944	0.720684	-1.43688	-1.02992	-1.2741	0.190977	0.27237	-0.134595	1
218	spaced	3.68333	6.24333	10.89	6.86667	3.64333	3.83333	3.3	3.2	4	4.6	4.4	4.1	-0.0234378	1.15488	3.29366	1.44179	-0.041849	0.0456045	-0.460167	-0.54156	0.109584	0.597942	0.435156	0.190977	1
219	spaced	3.08	3.50667	3.06667	3.27667	3.43667	4.45	3.1	3.6	3.5	3.6	4.3	4.9	-0.301141	-0.104754	-0.307278	-0.210619	-0.136974	0.329445	-0.622953	-0.215988	-0.297381	-0.215988	0.353763	0.84212	1
227	spaced	20.87	2.88333	2.69667	3.18333	4.16333	3.71333	3	3.4	3.1	3.3	4	3.3	7.88727	-0.391663	-0.477582	-0.253579	0.197497	-0.00962932	-0.704346	-0.378774	-0.622953	-0.460167	0.109584	-0.460167	1
228	spaced	1.58667	1.52333	3.06333	4.36	2.27667	2.98	2.7	3.4	4.3	5.3	4.2	4.7	-0.988495	-1.01765	-0.308812	0.288019	-0.670901	-0.347169	-0.948525	-0.378774	0.353763	1.16769	0.27237	0.679335	1
230	spaced	4.29	4.70667	5.09	4.57333	3.86	5.99	3.6	5.5	3.7	3.7	3.7	6.6	0.2558	0.447584	0.624025	0.386213	0.0578787	1.03828	-0.215988	1.33048	-0.134595	-0.134595	-0.134595	2.2258	1
237	spaced	5.8	3.15667	2.78	2.50667	3.9	2.94	3.4	2.6	3.6	3.6	4.6	4.6	0.950825	-0.265853	-0.439226	-0.565036	0.0762899	-0.36558	-0.378774	-1.02992	-0.215988	-0.215988	0.597942	0.597942	1
242	spaced	1.03	3.02667	2.05	2.67667	3.08667	2.48667	2.6	3.8	5	5.2	4.4	4.1	-1.24472	-0.325689	-0.775231	-0.486788	-0.298072	-0.574241	-1.02992	-0.0532022	0.923513	1.0863	0.435156	0.190977	1
244	spaced	2.87333	4.62667	4.56	3.85667	4.67333	4.83667	2.6	4	4.8	4.4	5.1	4	-0.396266	0.410761	0.380076	0.0563444	0.432241	0.50742	-1.02992	0.109584	0.760727	0.435156	1.00491	0.109584	1
249	spaced	1.66667	2.31667	4.18	2.7	3.03	1.86667	3.5	3.3	3.7	4.9	4.3	3.9	-0.951672	-0.652489	0.205169	-0.476048	-0.324155	-0.859616	-0.297381	-0.460167	-0.134595	0.84212	0.353763	0.0281908	1
250	spaced	2	2.00667	2.12667	1.73333	3.33667	3.58	3.1	2.8	3.9	4.2	4.1	4.2	-0.798245	-0.795177	-0.739943	-0.920987	-0.183002	-0.0710002	-0.622953	-0.867132	0.0281908	0.27237	0.190977	0.27237	1
255	spaced	2.47	4.43333	4.76667	3.21333	3.62	3.84333	2.8	4.1	4.2	4.1	3.7	4	-0.581913	0.321773	0.475201	-0.23977	-0.0525889	0.0502073	-0.867132	0.190977	0.27237	0.190977	-0.134595	0.109584	1
262	spaced	2.30667	3.27333	2.92333	4.04667	5.07333	4.25	1.6	2.9	3	2.7	2.5	3.8	-0.657092	-0.212153	-0.373252	0.143798	0.616354	0.237389	-1.84385	-0.785739	-0.704346	-0.948525	-1.11131	-0.0532022	1
264	spaced																									0
271	spaced	1.70667	2.59333	5.03	3.66	2.71333	3.52333	2.7	3.9	4	4.9	3.4	5.9	-0.933261	-0.525145	0.596408	-0.0341777	-0.469911	-0.0970828	-0.948525	0.0281908	0.109584	0.84212	-0.378774	1.65605	1
285	spaced	7.54333	3.23333	4.16	3.72	3.46667	3.93667	3.6	2.8	3.2	3.2	4.1	3.4	1.75325	-0.230565	0.195963	-0.00656077	-0.123165	0.0931669	-0.215988	-0.867132	-0.54156	-0.54156	0.190977	-0.378774	1
293	spaced	2.54333	2.83	4.45	4.31667	5.6	5.46667	2.4	2.7	4.2	4.3	4.2	4.5	-0.548159	-0.416211	0.329445	0.268074	0.858769	0.797398	-1.1927	-0.948525	0.27237	0.353763	0.27237	0.516549	1

## Sheet: Transfer
Subject	GroupTrain	GroupDistr	Group	Arith_Span_Pre	Arith_Span_Post	Categ_Span_Pre	Categ_Span_Post	Num_nBack_D_Pre	Num_nBack_D_Post	Categ_nBack_D_Pre	Categ_nBack_D_Post	Ope_Span_Pre	Ope_Span_Post	Cattell_Pre	Cattell_Post	filter_arith	filter_categ	filter_nback_num	filter_nback_categ	filter_ospan	filter_cattell	Arith_Span_Gains	Categ_Span_Gains	Num_nBack_D_Gains	Categ_nBack_D_Gains	Ope_Span_Gains	Cattell_Gains
101	Gr_Activ	spaced	Act_spac	46.67	58.89	57.64	57.64	1.655	2.01	1.09	1.905	68.47	84.52	24	19	1	1	1	1	1	1	12.22	0	0.355	0.815	16.05	-5
102	Gr_Arith	massed	Arith_mas	41.11	63.33	56.25	60.42	1.85	2.67	1.25	3.34	56.95	55.83	25	35	1	1	1	1	1	1	22.22	4.17	0.82	2.09	-1.12	10
103	Gr_nback	massed	Nback_mas	66.67	58.89	44.45	82.5	1.815	3.245	1.54	3.185	86.61	45.83	30	26	1	1	1	1	1	1	-7.78	38.05	1.43	1.645	-40.78	-4
104	Gr_Activ	spaced	Act_spac	20	38.89	48.61	64.72	0.46	1.065	0.76	1.115	18.06	59.72	22	27	1	1	1	1	1	1	18.89	16.11	0.605	0.355	41.66	5
105	Gr_Arith	spaced	Arith_spac	56.11	61.67	46.53	80.42	2.34	2.05	1.875	1.77	8.33	87.9	29	27	1	1	1	1	1	1	5.56	33.89	-0.29	-0.105	79.57	-2
106	Gr_nback	massed	Nback_mas	35.56	46.67	45.14	30.56	1.175	1.915	1.4	1.83	22.22	52.08	23	25	1	1	1	1	1	1	11.11	-14.58	0.74	0.43	29.86	2
107	Gr_nback	massed	Nback_mas	35.56	35.56	22.22	30.56	1.32	1.875	2.685	1.195	60	55.83	23	28	1	1	1	1	1	1	0	8.34	0.555	-1.49	-4.17	5
108	Gr_nback	massed	Nback_mas	66.67	65	62.5	55.56	0.445	0.975	0.96	0.21	90.68	98.81	18	24	1	1	1	1	1	1	-1.67	-6.94	0.53	-0.75	8.13	6
109	Gr_Arith	massed	Arith_mas	55	67.78	48.61	85.83	1.705	2.4	1.2	2.005	43.19	76.39	25	20	1	1	1	1	1	1	12.78	37.22	0.695	0.805	33.2	-5
110	Gr_nback	massed	Nback_mas	42.22	51.67	59.72	48.61	1.355	2.135	2.79	1.355	67.5	85.56	21	30	1	1	1	1	1	1	9.45	-11.11	0.78	-1.435	18.06	9
111	Gr_Activ	massed	Act_mas	21.11	33.33	45.83	30.56	0.16	1.33	-0.455	0.225	36.81	54.72	23	21	1	1	1	1	1	1	12.22	-15.27	1.17	0.68	17.91	-2
112	Gr_nback	spaced	Nback_spac	67.78	68.44	56.25	86.67	-0.06	2.655	1.75	0.25	92.66	96.03	28	25	1	1	1	1	1	1	0.66	30.42	2.715	-1.5	3.37	-3
113	Gr_Arith	spaced	Arith_spac	46.11	73	70.83	58.33	1.59	2.015	2.29	1.49	93.45	96.23	21	32	1	1	1	1	1	1	26.89	-12.5	0.425	-0.8	2.78	11
114	Gr_Activ	massed	Act_mas	67.78	65	57.64	81.39	1.925	1.685	2.56	2.425	75.42	85.91	23	27	1	1	1	1	1	1	-2.78	23.75	-0.24	-0.135	10.49	4
115	Gr_nback	spaced	Nback_spac	53.89	44.44	48.61	53.47	2.225	3.155	2.425	1.875	58.47	54.72	25	28	1	1	1	1	1	1	-9.45	4.86	0.93	-0.55	-3.75	3
116	Gr_Arith	spaced	Arith_spac	58.33	88.44	23.61	80.42	1.405	-0.175	1.3	0.075	60.97	41.67	17	25	1	1	1	1	1	1	30.11	56.81	-1.58	-1.225	-19.3	8
117	Gr_Arith	massed	Arith_mas	65	56.11	56.25	57.64	1.005	1.515	1.665	3.185	37.5	97.62	25	23	1	1	1	1	1	0	-8.89	1.39	0.51	1.52	60.12	-2
118	Gr_nback	spaced	Nback_spac	38.89	56.67	49.31	43.75	1.125	1.925	0.71	-0.315	32.64	8.33	15	23	1	1	1	1	1	1	17.78	-5.56	0.8	-1.025	-24.31	8
119	Gr_nback	spaced	Nback_spac	40	44.44	58.33	57.64	1.115	1.965	0.97	2.635	52.64	8.33	24	26	1	1	1	1	1	1	4.44	-0.69	0.85	1.665	-44.31	2
120	Gr_Arith	massed	Arith_mas	61.11	68.33	76.39	54.86	0.73	1.265	2.085	2.135	93.45	90.48	21	33	1	1	1	1	1	1	7.22	-21.53	0.535	0.05	-2.97	12
121	Gr_nback	massed	Nback_mas	52.22	41.11	8.33	60.42	0.9	1.75	0.7	1.51	8.33	64.58	24	19	1	1	1	1	1	1	-11.11	52.09	0.85	0.81	56.25	-5
122	Gr_Activ	massed	Act_mas	51.67	54.44	77.5	79.58	1.425	1.465	1.375	1.25	8.33	46.11	21	29	1	1	1	1	1	1	2.77	2.08	0.04	-0.125	37.78	8
123	Gr_Arith	massed	Arith_mas	61.11	43.33	31.95	55.56	0.945	1.565	1.125	2.01	56.53	65.48	27	18	1	1	1	1	1	1	-17.78	23.61	0.62	0.885	8.95	-9
124	Gr_nback	massed	Nback_mas	34.44	26.67	36.11	47.22	1.01	2.335	0.915	1.245	50.56	73.06	28	24	1	1	1	1	1	1	-7.77	11.11	1.325	0.33	22.5	-4
125	Gr_Arith	spaced	Arith_spac	33.33	48.89	30.56	57.64	0.44	0.545	1.875	0.96	30.56	32.64	26	18	1	1	1	1	1	1	15.56	27.08	0.105	-0.915	2.08	-8
126	Gr_nback	spaced	Nback_spac	23.33	36.67	59.72	31.95	1.005	1.245	1.275	0.7	22.22	61.39	22	24	1	1	1	1	1	1	13.34	-27.77	0.24	-0.575	39.17	2
127	Gr_nback	spaced	Nback_spac	26.67	30	53.47	71.53	1.345	2.135	0.085	0.5	34.03	41.67	23	20	1	1	1	1	1	1	3.33	18.06	0.79	0.415	7.64	-3
128	Gr_nback	spaced	Nback_spac	55.56	62.78	78.89	74.31	1.155	2.245	1.095	1.085	38.89	8.33	18	26	1	1	1	1	1	1	7.22	-4.58	1.09	-0.01	-30.56	8
129	Gr_Arith	massed	Arith_mas	57.78	58.89	51.39	82.5	0.71	0.865	0.915	1.74	31.94	41.67	16	20	1	1	1	1	1	1	1.11	31.11	0.155	0.825	9.73	4
130	Gr_Activ	spaced	Act_spac	46.67	23.33	59.17	33.33	1.84	2.17	2.29	2.37	73.61	61.67	26	30	1	1	1	1	1	1	-23.34	-25.84	0.33	0.08	-11.94	4
131	Gr_Arith	spaced	Arith_spac	33.33	62.22	51.39	60.42	1.645	1.9	-0.055	0.07	23.61	25	22	24	1	1	1	1	1	1	28.89	9.03	0.255	0.125	1.39	2
132	Gr_Activ	spaced	Act_spac	41.11	26.67	27.78	33.33	1.38	1.825	0.34	0.075	75.69	63.33	14	19	1	1	1	1	1	1	-14.44	5.55	0.445	-0.265	-12.36	5
133	Gr_Activ	spaced	Act_spac	58.89	85.56	54.17	62.5	1.595	2.315	2.58	3.185	41.67	82.16	35	23	1	1	1	1	1	1	26.67	8.33	0.72	0.605	40.49	-12
134	Gr_Activ	spaced	Act_spac	42.22	16.67	47.92	51.39	0.54	1.29	0.625	1.09	25	48.61	22	26	1	1	1	1	1	1	-25.55	3.47	0.75	0.465	23.61	4
135	Gr_nback	massed	Nback_mas	59.44	46.67	78.33	62.5	1.67	3.045	3.05	0.48	68.61	88.39	34	30	1	1	1	1	1	1	-12.77	-15.83	1.375	-2.57	19.78	-4
136	Gr_Arith	massed	Arith_mas		48.89	22.22	66.25	1.515	1.74	0.625	0.525	18.06	36.11	13	30	0	1	1	1	1	1		44.03	0.225	-0.1	18.05	17
137	Gr_Activ	massed	Act_mas	44.44	38.89		57.64	1.4	1.355		2.24		74.72	19	23	1	0	1	0	0	1	-5.55		-0.045			4
138	Gr_Activ	massed	Act_mas	51.67	26.67	36.11	33.33	1.095	1.39	0.945	1.2	68.75	8.33	23	25	1	1	1	1	1	1	-25	-2.78	0.295	0.255	-60.42	2
139	Gr_Activ	spaced	Act_spac	25.56	37.78	51.39	56.94	0.1	0.46	1.875	1.75	87.5	93.85	23	25	1	1	1	1	1	1	12.22	5.55	0.36	-0.125	6.35	2
140	Gr_nback	massed	Nback_mas	47.78	68.33	58.33	60.42	1.815	2.785	1.75	2.135	85.04	100	26	32	1	1	1	1	1	1	20.55	2.09	0.97	0.385	14.96	6
141	Gr_Activ	spaced	Act_spac	43.33	48.89	51.39	62.5	1.815	2.145	2.165	1.875	73.61	96.23	30	27	1	1	1	1	1	1	5.56	11.11	0.33	-0.29	22.62	-3
142	Gr_nback	spaced	Nback_spac	41.11	65.67	25	55.56	1.26	1.97	0.96	2.425	8.33	59.58	24	22	1	1	1	1	1	1	24.56	30.56	0.71	1.465	51.25	-2
143	Gr_Activ	massed	Act_mas	45.56	53.33	62.5	60.42	1.915	1.575	2.425	1.885	38.89	58.33	30	31	1	1	1	1	1	1	7.77	-2.08	-0.34	-0.54	19.44	1
144	Gr_Arith	massed	Arith_mas	48.89	60.56	60.42	63.61	1.41	1.885	1.875	1.01	61.25	8.33	18	27	1	1	1	1	1	1	11.67	3.19	0.475	-0.865	-52.92	9
145	Gr_Arith	spaced	Arith_spac	63.33	97.33	79.58	94.58	1.875	1.205	1.615	1.675	39.58	49.44	24	24	1	1	1	1	1	1	34	15	-0.67	0.06	9.86	0
146	Gr_Arith	massed	Arith_mas	58.89	70	8.33	86.25	1.96	2.045	0.915	1.25	91.27	92.26	16	32	1	1	1	1	1	1	11.11	77.92	0.085	0.335	0.99	16
147	Gr_Activ	spaced	Act_spac	56.11	56.67	33.33	8.33	1.84	1.63	1.885	0.07	91.43	77.08	30	27	1	1	1	1	1	1	0.56	-25	-0.21	-1.815	-14.35	-3
148	Gr_nback	spaced	Nback_spac	37.78	46.67	53.47	44.44	1.89	1.525	2.03	2.425	27.78	64.03	28	27	1	1	1	1	1	1	8.89	-9.03	-0.365	0.395	36.25	-1
149	Gr_nback	spaced	Nback_spac	58.33	66.67	58.33	78.75	2.65	3.155	2.425	3.34	94.37	91.19	30	33	1	1	1	1	1	1	8.34	20.42	0.505	0.915	-3.18	3
150	Gr_Arith	spaced	Arith_spac	40	60.56	36.11	80.56	0.81	0.69	0.23	1.875	38.89	39.58	23	28	1	1	1	1	1	1	20.56	44.45	-0.12	1.645	0.69	5
151	Gr_Arith	spaced	Arith_spac	52.78	55	77.08	50.69	1.825	2.27	2.01	1.795	74.17	79.64	31	20	1	1	1	1	1	1	2.22	-26.39	0.445	-0.215	5.47	-11
152	Gr_Arith	spaced	Arith_spac	42.22	68.33	58.33	59.72	2.685	3.095	1.325	1.455	50.83	37.5	23	22	1	1	1	1	1	1	26.11	1.39	0.41	0.13	-13.33	-1
153	Gr_nback	spaced	Nback_spac	44.44	43.33	36.11	49.31	1.37	2.33	1.125	3.475	39.58	8.33	29	27	1	1	1	1	1	1	-1.11	13.2	0.96	2.35	-31.25	-2
154	Gr_Arith	massed	Arith_mas	42.22	42.22	51.39	74.31	1.335	1.615	1.49	0.825	40.69	51.11	27	25	1	1	1	1	1	1	0	22.92	0.28	-0.665	10.42	-2
155	Gr_nback	spaced	Nback_spac	50	55.56	70	76.39	1.285	2.235	1.115	1.645	77.08	81.15	23	19	1	1	1	1	1	1	5.56	6.39	0.95	0.53	4.07	-4
156	Gr_Arith	spaced	Arith_spac	60.56	90.67	79.58	96.25	2.06	3.22	2.79	3.6	95.04	94.64	23	35	1	1	1	1	1	1	30.11	16.67	1.16	0.81	-0.4	12
157	Gr_Arith	spaced	Arith_spac	26.67	46.67	65.28	33.33	2.05	2.155	2.58	1.585	8.33	55.14	21	27	1	1	1	1	1	1	20	-31.95	0.105	-0.995	46.81	6
158	Gr_Activ	massed	Act_mas	37.78	46.67	56.25	74.86	1.095	1.29	-0.035	0.81	23.61	34.72	22	21	1	1	1	0	1	1	8.89	18.61	0.195	0.845	11.11	-1
159	Gr_nback	spaced	Nback_spac	34.44	47.22	57.64	73.33	1.54	2.3	0.21	0.575	77.78	80.56	23	18	1	1	1	1	1	1	12.78	15.69	0.76	0.365	2.78	-5
160	Gr_nback	massed	Nback_mas	45.56	63.33	33.33	51.39	0.82	2.14	1.745	3.13	73.61	93.25	19	26	1	1	1	1	1	1	17.77	18.06	1.32	1.385	19.64	7
161	Gr_nback	spaced	Nback_spac	41.11	55	69.03	59.72	0.95	3.5	0.905	1.955	43.75	58.61	27	21	1	1	1	1	1	1	13.89	-9.31	2.55	1.05	14.86	-6
162	Gr_nback	spaced	Nback_spac	65	83.33	81.39	85.83	2.125	1.87	1.405	1.875	92.86	89.41	24	26	1	1	1	1	1	1	18.33	4.44	-0.255	0.47	-3.45	2
163	Gr_Activ	spaced	Act_spac	53.89	43.33	57.5	72.08	1.245	1.63	1.375	1.74	86.51	95.95	27	24	1	1	1	1	1	1	-10.56	14.58	0.385	0.365	9.44	-3
164	Gr_Arith	massed	Arith_mas	46.67	52.78	36.11	78.75	1.84	1.635	2.01	1.665	78.51	93.85	26	29	1	1	1	1	1	1	6.11	42.64	-0.205	-0.345	15.34	3
165	Gr_nback	spaced	Nback_spac	77.67	64.44	80.83	73.75	1.865	3.415	1.4	3	92.76	88.93	27	24	1	1	1	1	1	1	-13.23	-7.08	1.55	1.6	-3.83	-3
166	Gr_Activ	spaced	Act_spac	33.33	43.33	53.47	70.28	1.65	2.16	2.215	2.635	73.06	78.89	22	27	1	1	1	1	1	1	10	16.81	0.51	0.42	5.83	5
167	Gr_nback	spaced	Nback_spac	66.67	51.11	53.47	60.42	1.695	2.9	2.29	3.13	95.06	94.35	26	26	1	1	1	1	1	1	-15.56	6.95	1.205	0.84	-0.71	0
168	Gr_Arith	spaced	Arith_spac	44.44	42.22	51.39	94.17	2.14	2.095	1.75	1.54	60	61.67	28	25	1	1	1	1	1	1	-2.22	42.78	-0.045	-0.21	1.67	-3
169	Gr_Arith	spaced	Arith_spac	58.89	42.22	43.75	76.67	1.2	1.595	0.605	1.115	44.31	71.53	20	23	1	1	1	1	1	1	-16.67	32.92	0.395	0.51	27.22	3
170	Gr_Activ	spaced	Act_spac	37.78	43.33	55.56	76.39	1.76	1.4	1.72	2.58	53.06	34.03	21	27	1	1	1	1	1	1	5.55	20.83	-0.36	0.86	-19.03	6
171	Gr_Arith	massed	Arith_mas	44.44	83	52.78	8.33	2.295	2.52	2.635	3.185	86.73	93.47	30	30	1	1	1	1	1	1	38.56	-44.45	0.225	0.55	6.74	0
172	Gr_Arith	massed	Arith_mas	40	37.78	50	36.11	1.15	1.305	0.725	1.83	20.83	54.31	20	29	1	1	1	1	1	1	-2.22	-13.89	0.155	1.105	33.48	9
173	Gr_Activ	spaced	Act_spac	37.78	20	22.22	26.39	0.885	0.605	2.82	1.04	23.61	8.33	22	22	1	1	1	1	1	1	-17.78	4.17	-0.28	-1.78	-15.28	0
174	Gr_Activ	massed	Act_mas	25.56	33.33	19.44	62.5	1.235	1.44	1.51	2.06	56.67	12.5	14	26	1	1	1	1	1	1	7.77	43.06	0.205	0.55	-44.17	12
175	Gr_Activ	spaced	Act_spac	44.44	43.33	79.17	53.47	1.475	1.965	2.165	2.925	66.39	43.06	28	29	1	1	1	1	1	1	-1.11	-25.7	0.49	0.76	-23.33	1
176	Gr_Arith	massed	Arith_mas	43.33	65.56	58.33	54.86	1.7	1.705	2.29	2.425	71.67	66.11	29	28	1	1	1	1	1	1	22.23	-3.47	0.005	0.135	-5.56	-1
177	Gr_Arith	spaced	Arith_spac	55.56	62.78	50.69	59.72	1.73	1.265	2.135	0.83	8.33	76.39	24	29	1	1	1	1	1	1	7.22	9.03	-0.465	-1.305	68.06	5
178	Gr_Activ	massed	Act_mas	46.67	55.56	56.95	71.39	1.54	1.63	2.975	0.71	96.43	82.44	25	24	1	1	1	1	1	1	8.89	14.44	0.09	-2.265	-13.99	-1
179	Gr_nback	spaced	Nback_spac	59.44	37.78	33.33	60.42	1.395	1.815	2.06	2.84	49.31	76.39	24	25	1	1	1	1	1	1	-21.66	27.09	0.42	0.78	27.08	1
180	Gr_Arith	spaced	Arith_spac	48.89	70	53.47	58.33	1.76	1.855	1.35	2.27	59.58	91.67	23	26	1	1	1	1	1	1	21.11	4.86	0.095	0.92	32.09	3
181	Gr_nback	spaced	Nback_spac	26.67	13.33	51.39	30.56	1.51	1.3	0.6	1.415	22.22	8.33	24	20	1	1	1	1	1	1	-13.34	-20.83	-0.21	0.815	-13.89	-4
182	Gr_Arith	spaced	Arith_spac	23.33	81.67	58.33	54.17	1.175	1.595	2.685	2.82	27.78	94.05	21	23	1	1	1	1	1	1	58.34	-4.16	0.42	0.135	66.27	2
183	Gr_Arith	spaced	Arith_spac	60.56	60.56	64.03	59.72	1.87	2.155	1.19	1.885	76.39	93.65	33	30	1	1	1	1	1	1	0	-4.31	0.285	0.695	17.26	-3
184	Gr_Activ	spaced	Act_spac	61.11	57.78	57.64	74.31	1.11	1.25	0.615	1.22	55.83	72.22	21	28	1	1	1	1	1	1	-3.33	16.67	0.14	0.605	16.39	7
185	Gr_Arith	massed	Arith_mas	16.67	36.67	30.56	31.95	1.415	1.385	0.125	0.97	43.75	18.06	19	16	1	1	1	0	1	1	20	1.39	-0.03	0.845	-25.69	-3
186	Gr_Arith	massed	Arith_mas	28.89	63.33	33.33	77.64	1.195	1.71	1.51	2.425	25	34.72	20	26	1	1	1	1	1	1	34.44	44.31	0.515	0.915	9.72	6
187	Gr_Arith	massed	Arith_mas	43.33	44.44	26.39	60.42	1.255	1.45	1.955	0.175	41.81	35.42	24	22	1	1	1	1	1	1	1.11	34.03	0.195	-1.78	-6.39	-2
188	Gr_Arith	spaced	Arith_spac	43.33	31.11	36.11	79.03	2.005	2.13	2.25	0.985	79.6	90.48	23	30	1	1	1	1	1	1	-12.22	42.92	0.125	-1.265	10.88	7
189	Gr_Activ	massed	Act_mas	34.44	41.11	58.33	47.22	0.735	1.41	1.665	2.005	85.32	88.89	24	26	1	1	1	1	1	1	6.67	-11.11	0.675	0.34	3.57	2
190	Gr_Activ	massed	Act_mas	59.44	55	52.78	76.39	2.125	2.58	2.08	3.34	85.73	100	31	32	1	1	1	1	1	1	-4.44	23.61	0.455	1.26	14.27	1
191	Gr_Arith	spaced	Arith_spac	52.78	73.33	50.7	73.47	1.215	1.58	1.375	1.25	72.64	40.97	25	18	1	1	1	1	1	1	20.55	22.77	0.365	-0.125	-31.67	-7
192	Gr_nback	massed	Nback_mas	41.11	42.22	70.56	52.08	1.23	2.7	2.29	1.825	64.03	83.83	25	28	1	1	1	1	1	1	1.11	-18.48	1.47	-0.465	19.8	3
193	Gr_Activ	spaced	Act_spac	46.67	51.11	46.53	55.56	1.655	1.235	1.585	2.01	63.89	27.78	23	23	1	1	1	1	1	1	4.44	9.03	-0.42	0.425	-36.11	0
194	Gr_Arith	massed	Arith_mas	52.78	93.11	55.56	54.17	2.135	2.565	3.185	1.825	95	96.94	28	27	1	1	1	1	1	1	40.33	-1.39	0.43	-1.36	1.94	-1
195	Gr_Arith	massed	Arith_mas	44.44	80	53.47	78.06	1.405	1.755	3.34	2.425	73.61	63.33	27	26	1	1	1	1	1	1	35.56	24.59	0.35	-0.915	-10.28	-1
196	Gr_nback	massed	Nback_mas	66.67	54.44	54.17	71.67	0.545	1.76	2.58	2.635	86.41	95	22	26	1	1	1	1	1	1	-12.23	17.5	1.215	0.055	8.59	4
197	Gr_Activ	massed	Act_mas	44.44	37.78	70.56	36.11	1.905	-1.62	1.625	3.185	84.72	61.67	25	25	1	1	1	1	1	1	-6.66	-34.45	-3.525	1.56	-23.05	0
198	Gr_Activ	spaced	Act_spac	85.67	46.67	84.86	84.58	1.035	1.545	2.975	1.535	90.97	85.62	15	23	1	1	1	1	1	1	-39	-0.28	0.51	-1.44	-5.35	8
199	Gr_Activ	massed	Act_mas	80.11	59.44	85	84.17	2.38	1.895	2.06	1.505	100	100	32	31	1	1	1	1	1	1	-20.67	-0.83	-0.485	-0.555	0	-1
200	Gr_Arith	massed	Arith_mas	64.44	65.56	53.47	92.08	2.15	2.06	2.715	1.245	90.28	45.83	19	26	1	1	1	1	1	1	1.12	38.61	-0.09	-1.47	-44.45	7
201	Gr_Arith	spaced	Arith_spac	20	45.56	51.39	81.25	1	1.21	1.8	1.115	68.06	72.92	22	26	1	1	1	1	1	1	25.56	29.86	0.21	-0.685	4.86	4
202	Gr_Arith	spaced	Arith_spac	42.22	74.22	57.64	33.33	1.345	1.895	1.885	1.49	51.67	33.33	27	27	1	1	1	1	1	1	32	-24.31	0.55	-0.395	-18.34	0
203	Gr_Arith	massed	Arith_mas	57.78	63.33	57.64	80	1.275	1.695	0.945	1.32	71.94	86.51	30	16	1	1	1	1	1	1	5.55	22.36	0.42	0.375	14.57	-14
204	Gr_nback	spaced	Nback_spac	33.33	42.22	54.17	48.61	1.75	2.495	3.475	2.035	38.89	23.61	24	33	1	1	1	1	1	1	8.89	-5.56	0.745	-1.44	-15.28	9
205	Gr_Activ	massed	Act_mas	52.78	41.11	30.56	57.64	0.595	1.475	1.32	2.635	18.06	59.58	20	24	1	1	1	1	1	1	-11.67	27.08	0.88	1.315	41.52	4
206	Gr_Arith	massed	Arith_mas	20	48.89	31.95	54.86	1.34	0.995	0.115	1.77	31.94	75	21	27	1	1	1	1	1	1	28.89	22.91	-0.345	1.655	43.06	6
207	Gr_nback	massed	Nback_mas	36.67	50	49.31	8.33	2.34	2.68	1.22	0.78	54.17	27.78	30	20	1	1	1	1	1	1	13.33	-40.98	0.34	-0.44	-26.39	-10
208	Gr_nback	spaced	Nback_spac	42.22	34.44	62.5	77.92	1.6	2.785	0.99	1.35	39.58	85.44	23	24	1	1	1	1	1	1	-7.78	15.42	1.185	0.36	45.86	1
209	Gr_Arith	massed	Arith_mas	59.44	46.67	58.33	58.33	1.7	1.755	1.125	2.925	70.83	80.68	25	16	1	1	1	1	1	1	-12.77	0	0.055	1.8	9.85	-9
210	Gr_Activ	massed	Act_mas	56.67	60	53.47	71.25	1.365	1.71	1.335	1.885	84.72	81.95	20	24	1	1	1	1	1	1	3.33	17.78	0.345	0.55	-2.77	4
211	Gr_Activ	spaced	Act_spac	46.67	46.67	56.25	62.5	1.345	0.74	2.45	1.875	47.92	72.92	27	25	1	1	1	1	1	1	0	6.25	-0.605	-0.575	25	-2
212	Gr_nback	massed	Nback_mas	58.89	52.22	59.72	69.72	1.64	2.36	2.08	3.185	52.92	34.03	24	33	1	1	1	1	1	1	-6.67	10	0.72	1.105	-18.89	9
213	Gr_nback	spaced	Nback_spac	62.78	47.22	59.72	76.39	1.465	2.005	-0.165	1.335	64.52	89.29	20	12	1	1	1	1	1	1	-15.56	16.67	0.54	1.5	24.77	-8
214	Gr_Arith	massed	Arith_mas	62.22	80.33	69.31	85	1.69	2.315	2.58	2.45	80.56	92.86	28	29	1	1	1	1	1	1	18.11	15.69	0.625	-0.13	12.3	1
215	Gr_Arith	massed	Arith_mas	54.44	56.11	36.11	82.5	1.785	2.67	2.135	1.51	39.58	73.33	31	31	1	1	1	1	1	1	1.67	46.39	0.885	-0.625	33.75	0
216	Gr_Arith	massed	Arith_mas	45	44.44	53.47	88.06	1.52	2.33	2.01	1.645	8.33	97.42	21	33	1	1	1	1	1	1	-0.56	34.59	0.81	-0.365	89.09	12
217	Gr_nback	spaced	Nback_spac	46.67	74.44	60.42	60.42	1.29	1.845	0.625	1.385	68.89	8.33	22	17	1	1	1	1	1	1	27.77	0	0.555	0.76	-60.56	-5
218	Gr_Activ	spaced	Act_spac	34.44	37.78	57.64	51.39	1.755	1.305	1.115	2.975	59.31	27.78	25	32	1	1	1	1	1	1	3.34	-6.25	-0.45	1.86	-31.53	7
219	Gr_Activ	spaced	Act_spac	26.67	48.89	57.64	52.78	1.375	0.705	1.51	0.595	40.28	69.03	24	21	1	1	1	1	1	1	22.22	-4.86	-0.67	-0.915	28.75	-3
220	Gr_nback	massed	Nback_mas	44.44	27.78	36.11	33.33	1.185	3.245	0.605	0.45	8.33	8.33	26	28	1	1	1	1	1	1	-16.66	-2.78	2.06	-0.155	0	2
221	Gr_Arith	spaced	Arith_spac	41.11	37.78	62.5	36.11	0.235	0.155	1.245	1.24	85.91	74.45	17	17	1	1	1	1	1	1	-3.33	-26.39	-0.08	-0.005	-11.46	0
222	Gr_Arith	spaced	Arith_spac	34.44	82.11	56.94	88.75	2.8	2.665	1.75	2.715	59.17	89.76	27	26	1	1	1	1	1	1	47.67	31.81	-0.135	0.965	30.59	-1
223	Gr_Arith	spaced	Arith_spac	25.56	45.56	46.53	29.17	0.83	0.85	0.36	1.455	51.25	51.39	23	17	1	1	1	1	1	1	20	-17.36	0.02	1.095	0.14	-6
224	Gr_nback	massed	Nback_mas	44.44	44.44	49.31	33.33	1.115	2.17	1.2	0.78	71.39	82.92	27	29	1	1	1	1	1	1	0	-15.98	1.055	-0.42	11.53	2
225	Gr_nback	massed	Nback_mas	26.67	34.44	30.56	48.61	1.105	1.605	0.97	0.775	22.22	86.63	23	9	1	1	1	1	1	1	7.77	18.05	0.5	-0.195	64.41	-14
226	Gr_Arith	massed	Arith_mas													0	0	0	0	0	0
227	Gr_Activ	spaced	Act_spac	35.56	33.33	59.17	49.31	0.775	0.91	1.535	1.675	49.58	61.25	20	17	1	1	1	1	1	1	-2.23	-9.86	0.135	0.14	11.67	-3
228	Gr_Activ	spaced	Act_spac	74.33	46.67	62.5	55.56	1.41	2.035	1.085	1.51	93.25	77.08	21	35	1	1	1	1	1	1	-27.66	-6.94	0.625	0.425	-16.17	14
229	Gr_nback	spaced	Nback_spac	54.44	45.56	43.06	46.53	1.71	2.22	2.165	1.405	23.61	41.67	26	26	1	1	1	1	1	1	-8.88	3.47	0.51	-0.76	18.06	0
230	Gr_Activ	spaced	Act_spac	57.22	53.33	53.47	55.56	2.195	1.365	2.29	2.425	20.83	96.73	33	27	1	1	1	1	1	1	-3.89	2.09	-0.83	0.135	75.9	-6
231	Gr_nback	massed	Nback_mas	58.33	48.89	54.17	56.25	0.755	3.045	1.51	2.45	76.67	76.21	29	22	1	1	1	1	1	1	-9.44	2.08	2.29	0.94	-0.46	-7
232	Gr_nback	massed	Nback_mas	38.89	41.11	36.11	50	1.195	1.71	3.34	1.8	37.5	93.65	28	35	1	1	1	1	1	1	2.22	13.89	0.515	-1.54	56.15	7
233	Gr_Activ	massed	Act_mas	44.44	40	39.58	36.11	0.85	1.31	2.135	2.29	67.36	62.78	18	18	1	1	1	1	1	1	-4.44	-3.47	0.46	0.155	-4.58	0
234	Gr_Activ	massed	Act_mas	36.67	26.67	26.39	68.2	-0.495	1.79	0.57	1.46	19.44	34.72	12	22	1	1	1	1	1	1	-10	41.81	2.285	0.89	15.28	10
235	Gr_Activ	massed	Act_mas	58.33	58.33	70.42	55.56	2.03	1.73	2.56	2.135	88.65	94.05	28	27	1	1	1	1	1	1	0	-14.86	-0.3	-0.425	5.4	-1
236	Gr_nback	spaced	Nback_spac	60.56	44.44	60.42	53.47	2.47	3.215	1.325	1.74	80.5	96.73	27	29	1	1	1	1	1	1	-16.12	-6.95	0.745	0.415	16.23	2
237	Gr_Activ	spaced	Act_spac	37.78	38.89	53.47	56.25	1.385	1.905	2.215	2.135	48.06	64.31	24	28	1	1	1	1	1	1	1.11	2.78	0.52	-0.08	16.25	4
238	Gr_nback	massed	Nback_mas		44.44	59.72	66.25	1.105	1.835	1.825	1.54	48.61	25	25	24	0	1	1	1	1	1		6.53	0.73	-0.285	-23.61	-1
239	Gr_Activ	massed	Act_mas	84.67	66.67	77.5	94.58	1.75	2.065	3.05	2.685	84.54	90.38	23	25	1	1	1	1	1	1	-18	17.08	0.315	-0.365	5.84	2
240	Gr_Arith	spaced	Arith_spac	48.89	42.22	68.2	55.56	-0.805	1.52	1.54	1.375	92.46	93.45	22	19	1	1	1	1	1	1	-6.67	-12.64	2.325	-0.165	0.99	-3
241	Gr_Activ	massed	Act_mas	63.33	42.22	58.33	88.06	1.34	1.455	1.645	1.885	57.5	80.77	31	30	1	1	1	1	1	1	-21.11	29.73	0.115	0.24	23.27	-1
242	Gr_Activ	spaced	Act_spac	43.33	53.33	69.72	33.33	1.635	1.62	1.74	1.125	27.78	25	17	23	1	1	1	1	1	1	10	-36.39	-0.015	-0.615	-2.78	6
243	Gr_Activ	massed	Act_mas	46.67	42.22	53.47	36.11	1.17	2.11	1.325	1.74	54.03	31.94	21	20	1	1	1	1	1	1	-4.45	-17.36	0.94	0.415	-22.09	-1
244	Gr_Activ	spaced	Act_spac	41.11	31.11	29.17	75.83	1.98	1.895	2.29	2.375	70	90.99	30	31	1	1	1	1	1	1	-10	46.66	-0.085	0.085	20.99	1
245	Gr_Arith	massed	Arith_mas	36.67	48.89	57.64	57.64	0.5	0.6	1	0.48	55.83	91.79	19	15	1	1	1	1	1	1	12.22	0	0.1	-0.52	35.96	-4
246	Gr_Activ	massed	Act_mas	46.67	46.67	52.08	52.78	1.675	1.655	0.445	-0.065	47.64	64.17	22	28	1	1	1	1	1	1	0	0.7	-0.02	-0.51	16.53	6
247	Gr_Arith	spaced	Arith_spac	58.89	62.22	52.78	36.11	1.395	1.72	1.485	0.835	27.78	15.28	20	23	1	1	1	1	1	1	3.33	-16.67	0.325	-0.65	-12.5	3
248	Gr_Arith	spaced	Arith_spac	62.22	88	53.47	62.5	1.62	0.935	1	1.04	68.89	77.22	21	25	1	1	1	1	1	1	25.78	9.03	-0.685	0.04	8.33	4
249	Gr_Activ	spaced	Act_spac	55.56	62.78	45.83	54.17	1.7	1.81	1.25	1.625	93.65	80.56	32	29	1	1	1	1	1	1	7.22	8.34	0.11	0.375	-13.09	-3
250	Gr_Activ	spaced	Act_spac	58.33	48.89	57.64	45.14	1.525	1.77	0.335	1.115	23.61	41.67	22	26	1	1	1	1	1	1	-9.44	-12.5	0.245	0.78	18.06	4
251	Gr_nback	massed	Nback_mas	37.78	42.22	52.78	52.78	1.565	2.795	1.4	2.165	8.33	37.5	24	23	1	1	1	1	1	1	4.44	0	1.23	0.765	29.17	-1
252	Gr_Arith	massed	Arith_mas	55	63.33	68.61	77.64	1.575	1.985	1.885	2.685	88.21	71.94	27	34	1	1	1	1	1	1	8.33	9.03	0.41	0.8	-16.27	7
253	Gr_nback	spaced	Nback_spac	62.22	40	53.47	59.72	1.67	1.25	1.375	2.135	20.83	89.52	16	12	1	1	1	1	1	1	-22.22	6.25	-0.42	0.76	68.69	-4
254	Gr_Activ	massed	Act_mas	23.33	30	48.61	36.11	1.465	1.61	1.49	2.29	29.86	20.83	23	28	1	1	1	1	1	1	6.67	-12.5	0.145	0.8	-9.03	5
255	Gr_Activ	spaced	Act_spac	32.22	33.33	57.64	57.64	0.995	1.47	1.74	1.35	72.22	73.61	23	21	1	1	1	1	1	1	1.11	0	0.475	-0.39	1.39	-2
256	Gr_Activ	massed	Act_mas		66.67	93.33	89.58	2.135	1.95	3.13	3.13	76.13	89.09	26	30	0	1	1	1	1	1		-3.75	-0.185	0	12.96	4
257	Gr_nback	massed	Nback_mas	62.22	61.67	79.58	62.5	2.285	2.965	0.5	0.78	90.99	96.43	18	18	1	1	1	1	1	1	-0.55	-17.08	0.68	0.28	5.44	0
258	Gr_Activ	massed	Act_mas	20	23.33	36.11	59.44	1.255	1.34	0.96	2.03	73.06	54.31	16	24	1	1	1	1	1	1	3.33	23.33	0.085	1.07	-18.75	8
259	Gr_nback	massed	Nback_mas	62.78	55	57.64	62.5	1.78	2.58	0.825	1.25	72.22	77.78	27	29	1	1	1	1	1	1	-7.78	4.86	0.8	0.425	5.56	2
260	Gr_nback	massed	Nback_mas	42.22	66.67	56.94	76.67	1.995	3.005	1.115	0.885	43.06	23.61	21	25	1	1	1	1	1	1	24.45	19.73	1.01	-0.23	-19.45	4
261	Gr_Activ	massed	Act_mas	58.89	58.89	62.5	78.75	1.795	2.025	1.925	2.58	8.33	58.47	29	26	1	1	1	1	1	1	0	16.25	0.23	0.655	50.14	-3
262	Gr_Activ	spaced	Act_spac	40	51.67	36.11	49.31	1.585	1.135	1.165	2.29	76.81	75.83	24	23	1	1	1	1	1	1	11.67	13.2	-0.45	1.125	-0.98	-1
263	Gr_Activ	massed	Act_mas	48.89	60	50.7	54.86	1.82	2.825	2.58	2.425	65.28	56.67	27	24	1	1	1	1	1	1	11.11	4.16	1.005	-0.155	-8.61	-3
264	Gr_Activ	spaced	Act_spac			33.33		0.985		1.46		15.28		20		0	0	0	0	0	0
265	Gr_nback	massed	Nback_mas	56.67	71.33	54.17	56.25	1.48	3.08	1.125	3.185	8.33	53.47	22	24	1	1	1	1	1	1	14.66	2.08	1.6	2.06	45.14	2
266	Gr_nback	massed	Nback_mas	50.56	63.33	51.39	57.64	1.22	2.605	1.125	2.79	34.72	22.22	19	21	1	1	1	1	1	1	12.77	6.25	1.385	1.665	-12.5	2
267	Gr_Activ	massed	Act_mas	41.11	40	45.14	46.53	2.12	2.035	2.84	1.82	22.22	73.61	25	21	1	1	1	1	1	1	-1.11	1.39	-0.085	-1.02	51.39	-4
268	Gr_nback	massed	Nback_mas	56.67	55.56	29.17	58.33	0.93	1.575	0.99	2.425	50.97	88.29	16	23	1	1	1	1	1	1	-1.11	29.16	0.645	1.435	37.32	7
269	Gr_Activ	massed	Act_mas	43.33	56.11	77.5	78.75	2.32	2.54	2.975	2.84	92.86	92.86	29	31	1	1	1	1	1	1	12.78	1.25	0.22	-0.135	0	2
270	Gr_Arith	spaced	Arith_spac	52.78	63.89	36.11	54.86	1.18	1.11	0.15	0.07	64.58	27.78	18	27	1	1	1	1	1	1	11.11	18.75	-0.07	-0.08	-36.8	9
271	Gr_Activ	spaced	Act_spac	56.67	44.44	42.36	30.56	0.935	1.18	0.725	3.05	68.61	54.58	20	20	1	1	1	1	1	1	-12.23	-11.8	0.245	2.325	-14.03	0
272	Gr_Arith	spaced	Arith_spac	45.56	26.67	48.61	59.72	2.24	1.925	1.83	1.04	8.33	41.67	21	25	1	1	1	1	1	1	-18.89	11.11	-0.315	-0.79	33.34	4
273	Gr_Arith	spaced	Arith_spac	48.89	82.67	53.47	76.67	1.61	1.9	1.53	1.75	90.48	68.33	27	27	1	1	1	1	1	1	33.78	23.2	0.29	0.22	-22.15	0
274	Gr_nback	massed	Nback_mas	52.22	56.67	33.33	52.78	2.535	2.92	0.235	2.84	23.61	69.44	22	29	1	1	1	0	1	1	4.45	19.45	0.385	2.605	45.83	7
275	Gr_Arith	spaced	Arith_spac	46.67	65	30.56	54.86	1.58	2.925	2.27	2.84	51.67	76.39	26	27	1	1	1	1	1	1	18.33	24.3	1.345	0.57	24.72	1
276	Gr_Arith	spaced	Arith_spac	46.67	56.11	23.61	47.92	1.24	1.385	1.115	1.275	8.33	59.17	20	27	1	1	1	1	1	1	9.44	24.31	0.145	0.16	50.84	7
277	Gr_nback	spaced	Nback_spac	16.67	42.22	56.25	58.33	1.555	1.655	-0.09	0.81	77.08	72.64	22	20	1	1	1	1	1	1	25.55	2.08	0.1	0.9	-4.44	-2
278	Gr_nback	spaced	Nback_spac	56.67	68.33	58.33	83.33	1.795	1.95	0.915	2.005	82.84	93.65	24	28	1	1	1	1	1	1	11.66	25	0.155	1.09	10.81	4
279	Gr_nback	massed	Nback_mas	51.11	45.56	26.39	73.61	2.04	2.825	1.885	1.875	89.23	86.31	33	23	1	1	1	1	1	1	-5.55	47.22	0.785	-0.01	-2.92	-10
280	Gr_Arith	massed	Arith_mas	58.33	66.11	57.64	77.64	1.58	2.045	2.06	2.425	8.33	77.78	22	29	1	1	1	1	1	1	7.78	20	0.465	0.365	69.45	7
281	Gr_nback	spaced	Nback_spac	45.56	56.67	45.14	62.5	2.11	2.785	1.64	-0.055	65.69	87.2	31	31	1	1	1	1	1	1	11.11	17.36	0.675	-1.695	21.51	0
282	Gr_nback	massed	Nback_mas	58.33	44.44	53.47	49.31	1.975	2.065	2.03	1.455	74.44	76.39	17	31	1	1	1	1	1	1	-13.89	-4.16	0.09	-0.575	1.95	14
283	Gr_nback	massed	Nback_mas	63.33	60.56	60.42	70.56	1.03	3.5	2.425	2.685	25	18.06	23	25	1	1	1	1	1	1	-2.77	10.14	2.47	0.26	-6.94	2
284	Gr_nback	massed	Nback_mas	63.33	66.67	60.42	57.64	1.77	3.5	1.535	3.735	8.33	90.28	29	28	1	1	1	1	1	1	3.34	-2.78	1.73	2.2	81.95	-1
285	Gr_Activ	spaced	Act_spac	45.56	67.78	62.5	74.58	1.835	1.91	0.99	1.035	37.5	8.33	34	28	1	1	1	1	1	1	22.22	12.08	0.075	0.045	-29.17	-6
286	Gr_nback	spaced	Nback_spac	51.67	46.67	72.64	36.11	1.91	3.335	2.58	2.425	69.86	67.08	25	28	1	1	1	1	1	1	-5	-36.53	1.425	-0.155	-2.78	3
287	Gr_Arith	massed	Arith_mas	41.11	88	83.47	52.78	1.07	1.6	0.78	0.78	48.89	8.33	27	25	1	1	1	1	1	1	46.89	-30.69	0.53	0	-40.56	-2
288	Gr_Arith	massed	Arith_mas	55.56	43.33	52.08	50.69	1.54	1.265	-0.19	0.99	36.11	8.33	24	30	1	1	1	1	1	1	-12.23	-1.39	-0.275	1.18	-27.78	6
289	Gr_Activ	massed	Act_mas	61.67	48.89	30.56	45.83	1.95	1.41	-0.115	1.77	52.92	4.17	23	28	1	1	1	1	1	1	-12.78	15.27	-0.54	1.885	-48.75	5
290	Gr_Activ	massed	Act_mas		46.67	59.72	72.92	1.87	2.04	1.375	3.89	38.19	43.19	20	32	0	1	1	1	1	1		13.2	0.17	2.515	5	12
291	Gr_nback	spaced	Nback_spac	57.22	46.67	50.69	52.78	1.23	3.095	0.235	0.78	80.28	8.33	21	21	1	1	1	1	1	1	-10.55	2.09	1.865	0.545	-71.95	0
292	Gr_Arith	massed	Arith_mas	61.11	65	80.56	82.5	2.115	2.52	1.25	1.665	34.72	70.14	20	22	1	1	1	1	1	1	3.89	1.94	0.405	0.415	35.42	2
293	Gr_Activ	spaced	Act_spac	36.67	41.11	56.25	52.78	1.67	1.78	2.435	2.635	36.11	27.78	31	33	1	1	1	1	1	1	4.44	-3.47	0.11	0.2	-8.33	2

## Sheet: Indiv_Charact
Subject	GroupTrain	GroupDistr	Group	Improv_pre	Improv_Post	Motivat_begin	Motivat_mid	Motivat_end	Improv_arith	Improv_nback	Improv_categ	Improv_ani	Improv_ospan	Improv_cattell	filter_improv
101	Gr_Activ	spaced	Act_spac	6	5	6	6	4	5	3	6	3	4	4	1
102	Gr_Arith	massed	Arith_mas	7	7	8	8	8	6	6	7	7	6	6	1
103	Gr_nback	massed	Nback_mas	7	9	9	8	8	7	7	5	6	5	5	1
104	Gr_Activ	spaced	Act_spac	9	9	9	10	10	5	3	4	4	5	5	1
105	Gr_Arith	spaced	Arith_spac	7	5	10	7	5	6	4	3	2	6	4	1
106	Gr_nback	massed	Nback_mas	9	5	8	7	6	6	6	5	6	5	7	1
107	Gr_nback	massed	Nback_mas	6	8	7	8	7	5	4	4	5	3	4	1
108	Gr_nback	massed	Nback_mas	5	8	9	9	10	6	5	6	7	5	5	1
109	Gr_Arith	massed	Arith_mas	9	9	7	6	7	7	5	6	5	6	6	1
110	Gr_nback	massed	Nback_mas	7	7	8	8	7	5	5	6	4	6	5	1
111	Gr_Activ	massed	Act_mas	6	8	7	7	7	5	5	5	5	6	6	1
112	Gr_nback	spaced	Nback_spac	4	8	7	5	5	4	5	5	5	5	5	1
113	Gr_Arith	spaced	Arith_spac	8	8	10	9	10							0
114	Gr_Activ	massed	Act_mas	4	6	7	6	7							0
115	Gr_nback	spaced	Nback_spac	5	7	6	6	7	2	6	6	5	2	3	1
116	Gr_Arith	spaced	Arith_spac	7	6	8	5	7	6	5	5	5	4	4	1
117	Gr_Arith	massed	Arith_mas	5	2	9	6	6	6	2	6	3	7	2	1
118	Gr_nback	spaced	Nback_spac	7	2	7	8	6	6	5	6	4	7	3	1
119	Gr_nback	spaced	Nback_spac	8	7	7	9	8	6	3	7	3	6	4	1
120	Gr_Arith	massed	Arith_mas	6	7	7	7	7	6	5	6	6	6	6	1
121	Gr_nback	massed	Nback_mas	6	7	8	8	6	5	5	6	6	5	6	1
122	Gr_Activ	massed	Act_mas	5	6	6	8	9	1	1	1	1	1	1	1
123	Gr_Arith	massed	Arith_mas	7	7	8	6	8							0
124	Gr_nback	massed	Nback_mas	8	8	7	6	7	6	6	6	5	6	6	1
125	Gr_Arith	spaced	Arith_spac	8	7	10	8	8	6	4	6	5	5	5	1
126	Gr_nback	spaced	Nback_spac	5	7	7	6	6	3	7	3	3	3	3	1
127	Gr_nback	spaced	Nback_spac	7	7	9	5	7	5	4	4	4	4	4	1
128	Gr_nback	spaced	Nback_spac	7	8	7	7	8	5	5	5	6	6	5	1
129	Gr_Arith	massed	Arith_mas	7	8	9	8	7							0
130	Gr_Activ	spaced	Act_spac	7	7	8	8	7	2	2	2	2	1	2	1
131	Gr_Arith	spaced	Arith_spac	6	8	9	8	7	6	3	7	3	5	6	1
132	Gr_Activ	spaced	Act_spac	7	8	8	7	7	5	6	5	4	7	5	1
133	Gr_Activ	spaced	Act_spac	6	4	9	7	9	1	1	1	1	1	1	1
134	Gr_Activ	spaced	Act_spac	4	7	8	8	8	4	4	5	6	6	5	1
135	Gr_nback	massed	Nback_mas	6	7	6	6	5							0
136	Gr_Arith	massed	Arith_mas	8	6	7	8	6							0
137	Gr_Activ	massed	Act_mas	6	6	8	7	5	2	2	2	2	2	2	1
138	Gr_Activ	massed	Act_mas	7	8	8	6	7	5	5	4	4	5	5	1
139	Gr_Activ	spaced	Act_spac	8	9	9	7	8	4	5	2	6	6	4	1
140	Gr_nback	massed	Nback_mas	6	10	7	10	10	4	7	5	4	5	5	1
141	Gr_Activ	spaced	Act_spac	5	8	7	8	8	5	2	5	2	4	3	1
142	Gr_nback	spaced	Nback_spac	8	8	8	8	7							0
143	Gr_Activ	massed	Act_mas	6	6	8	7	6	4	3	2	3	3	5	1
144	Gr_Arith	massed	Arith_mas	7	6	6	5	7							0
145	Gr_Arith	spaced	Arith_spac	8	6	8	7	7	7	3	7	3	7	4	1
146	Gr_Arith	massed	Arith_mas	6	8	7	8	9	5	5	5	5	5	5	1
147	Gr_Activ	spaced	Act_spac	7	1	6	6	3							0
148	Gr_nback	spaced	Nback_spac	3	8	5	3	4	6	6	5	5	6	4	1
149	Gr_nback	spaced	Nback_spac	6	6	3	5	4	4	7	4	6	5	2	1
150	Gr_Arith	spaced	Arith_spac	7	7	7	6	7	5	4	4	4	5	3	1
151	Gr_Arith	spaced	Arith_spac	7	6	8	5	6							0
152	Gr_Arith	spaced	Arith_spac	7	7	7	7	6							0
153	Gr_nback	spaced	Nback_spac	5	7	7	6	7							0
154	Gr_Arith	massed	Arith_mas	7	7	7	8	9	6	5	5	4	6	6	1
155	Gr_nback	spaced	Nback_spac	7	8	7	7	6							0
156	Gr_Arith	spaced	Arith_spac	7	8	9	10	10	7	5	6	3	6	4	1
157	Gr_Arith	spaced	Arith_spac	8	6	8	8	4	5	4	4	4	6	5	1
158	Gr_Activ	massed	Act_mas	8	8	8	6	9							0
159	Gr_nback	spaced	Nback_spac	7	7	7	6	6							0
160	Gr_nback	massed	Nback_mas	7	7	9	8	8	6	5	7	6	5	5	1
161	Gr_nback	spaced	Nback_spac	6	6	8	6	5	5	4	6	3	4	4	1
162	Gr_nback	spaced	Nback_spac	5	7	7	8	8	5	4	5	4	6	3	1
163	Gr_Activ	spaced	Act_spac	7	7	8	8	8	5	5	5	5	5	5	1
164	Gr_Arith	massed	Arith_mas	8	8	9	7	9	5	5	5	5	5	4	1
165	Gr_nback	spaced	Nback_spac	6	8	9	8	8	6	7	5	5	7	5	1
166	Gr_Activ	spaced	Act_spac	5	4	7	8	5							0
167	Gr_nback	spaced	Nback_spac	7	9	7	8	7							0
168	Gr_Arith	spaced	Arith_spac	6	8	6	8	4							0
169	Gr_Arith	spaced	Arith_spac	8	8	10	10	10	6	4	5	4	4	5	1
170	Gr_Activ	spaced	Act_spac	8	8	8	8	8	2	3	2	2	2	2	1
171	Gr_Arith	massed	Arith_mas	7	7	7	7	6	6	6	6	6	6	4	1
172	Gr_Arith	massed	Arith_mas	6	4	4	5	4							0
173	Gr_Activ	spaced	Act_spac	7	6	9	7	9							0
174	Gr_Activ	massed	Act_mas	7	7	7	7	7	6	6	6	5	5	5	1
175	Gr_Activ	spaced	Act_spac	8	8	7	7	6	1	1	1	1	1	1	1
176	Gr_Arith	massed	Arith_mas	7	6	7	5	5	6	6	4	3	2	4	1
177	Gr_Arith	spaced	Arith_spac	8	8	9	8	7							0
178	Gr_Activ	massed	Act_mas	5	7	9	9	9	6	6	6	6	6	6	1
179	Gr_nback	spaced	Nback_spac	3	5	5	5	3	5	3	6	5	5	2	1
180	Gr_Arith	spaced	Arith_spac	6	8	7	7	7	5	4	6	5	6	3	1
181	Gr_nback	spaced	Nback_spac	7	8	7	7	8							0
182	Gr_Arith	spaced	Arith_spac	3	8	10	10	9	5	5	5	5	5	5	1
183	Gr_Arith	spaced	Arith_spac	7	8	7	7	8	5	4	6	4	5	5	1
184	Gr_Activ	spaced	Act_spac	8	6	8	8	7							0
185	Gr_Arith	massed	Arith_mas	9	6	9	8	7	7	6	6	7	7	7	1
186	Gr_Arith	massed	Arith_mas	4	6	9	8	7	6	6	6	6	4	5	1
187	Gr_Arith	massed	Arith_mas	8	8	9	7	8	6	4	5	4	5	5	1
188	Gr_Arith	spaced	Arith_spac	8	2	7	5	3							0
189	Gr_Activ	massed	Act_mas	7	6	7	7	7							0
190	Gr_Activ	massed	Act_mas	6	6	8	6	7							0
191	Gr_Arith	spaced	Arith_spac	8	9	9	8	8							0
192	Gr_nback	massed	Nback_mas	6	7	8	8	8	2	6	7	6	5	2	1
193	Gr_Activ	spaced	Act_spac	7	6	7	7	7							0
194	Gr_Arith	massed	Arith_mas	8	9	7	8	8							0
195	Gr_Arith	massed	Arith_mas	9	7	7	7	7							0
196	Gr_nback	massed	Nback_mas	8	9	7	8	8	7	6	7	5	7	7	1
197	Gr_Activ	massed	Act_mas	7	7	7	8	8							0
198	Gr_Activ	spaced	Act_spac	5	7	7	6	7	3	3	5	4	4	4	1
199	Gr_Activ	massed	Act_mas	6	6	8	8	8							0
200	Gr_Arith	massed	Arith_mas	7	6	8	6	6							0
201	Gr_Arith	spaced	Arith_spac	5	5	6	6	6							0
202	Gr_Arith	spaced	Arith_spac	6	7	8	6	5							0
203	Gr_Arith	massed	Arith_mas	7	7	9	8	8	7	6	6	6	6	6	1
204	Gr_nback	spaced	Nback_spac	5	7	5	4	7	6	7	7	5	4	4	1
205	Gr_Activ	massed	Act_mas	7	8	8	7	8	3	3	3	3	3	3	1
206	Gr_Arith	massed	Arith_mas	4	5	6	5	7	5	3	2	2	4	5	1
207	Gr_nback	massed	Nback_mas	8	8	10	9	9							0
208	Gr_nback	spaced	Nback_spac	6	6	7	7	8	4	3	3	4	3	3	1
209	Gr_Arith	massed	Arith_mas	7	7	6	4	8							0
210	Gr_Activ	massed	Act_mas	6	8	0	4	4	1	1	1	1	1	1	1
211	Gr_Activ	spaced	Act_spac	6	8	9	8	8	6	4	4	4	6	5	1
212	Gr_nback	massed	Nback_mas	8	9	9	8	8							0
213	Gr_nback	spaced	Nback_spac	6	6	5	7	7	5	5	5	4	4	4	1
214	Gr_Arith	massed	Arith_mas	7	8	8	8	8	5	4	6	4	6	6	1
215	Gr_Arith	massed	Arith_mas	7	7	7	5	8	6	6	7	1	3	3	1
216	Gr_Arith	massed	Arith_mas	7	8	7	7	7	4	4	4	4	4	3	1
217	Gr_nback	spaced	Nback_spac	8	7	8	7	8	5	7	4	3	3	4	1
218	Gr_Activ	spaced	Act_spac	6	0	8	9	7	1	1	1	1	1	1	1
219	Gr_Activ	spaced	Act_spac	6	6	8	8	8							0
220	Gr_nback	massed	Nback_mas	6	7	8	8	8	4	6	5	5	4	3	1
221	Gr_Arith	spaced	Arith_spac	7	7	6	7	7	5	4	5	4	4	5	1
222	Gr_Arith	spaced	Arith_spac	8	10	8	8	10	6	6	6	5	6	6	1
223	Gr_Arith	spaced	Arith_spac	6	5	5	7	6	3	3	4	4	4	4	1
224	Gr_nback	massed	Nback_mas	6	7	8	8	7	4	5	4	3	3	4	1
225	Gr_nback	massed	Nback_mas	6	5	4	6	7	4	5	5	5	5	5	1
226	Gr_Arith	massed	Arith_mas												0
227	Gr_Activ	spaced	Act_spac	7	6	3	5	6	5	4	5	5	5	5	1
228	Gr_Activ	spaced	Act_spac	4	6	8	9	6	7	4	4	4	6	6	1
229	Gr_nback	spaced	Nback_spac	9	10	7	8	8	6	7	7	6	5	7	1
230	Gr_Activ	spaced	Act_spac	4	5	8	7	8							0
231	Gr_nback	massed	Nback_mas	7	7	7	6	8							0
232	Gr_nback	massed	Nback_mas	6	6	7	5	6							0
233	Gr_Activ	massed	Act_mas	6	8	9	9	7							0
234	Gr_Activ	massed	Act_mas	8	8	9	7	9							0
235	Gr_Activ	massed	Act_mas	7	8	7	7	8	7	4	6	6	4	4	1
236	Gr_nback	spaced	Nback_spac	8	7	6	7	8	5	7	4	4	5	3	1
237	Gr_Activ	spaced	Act_spac	7	8	8	7	9							0
238	Gr_nback	massed	Nback_mas	7	7	6	7	8	4	3	5	4	5	5	1
239	Gr_Activ	massed	Act_mas	8	9	8	9	9	6	6	6	6	5	4	1
240	Gr_Arith	spaced	Arith_spac	7	5	7	6	6							0
241	Gr_Activ	massed	Act_mas	6	6	7	7	7	3	3	3	3	3	3	1
242	Gr_Activ	spaced	Act_spac	5	0	5	5	2							0
243	Gr_Activ	massed	Act_mas	9	9	9	8	9	2	3	4	4	4	4	1
244	Gr_Activ	spaced	Act_spac	10	8	9	7	7	1	1	1	1	1	1	1
245	Gr_Arith	massed	Arith_mas	8	6	7	6	6							0
246	Gr_Activ	massed	Act_mas	7	7	8	8	8							0
247	Gr_Arith	spaced	Arith_spac	7	8	8	9	9	6	6	7	7	1	6	1
248	Gr_Arith	spaced	Arith_spac	3	7	7	6	7							0
249	Gr_Activ	spaced	Act_spac	5	7	7	8	7	5	5	5	5	7	6	1
250	Gr_Activ	spaced	Act_spac	8	8	10	8	8							0
251	Gr_nback	massed	Nback_mas	7	9	6	8	8							0
252	Gr_Arith	massed	Arith_mas	6	6	9	6	7	4	5	4	6	5	6	1
253	Gr_nback	spaced	Nback_spac	7	7	9	8	6							0
254	Gr_Activ	massed	Act_mas	3	8	7	5	7							0
255	Gr_Activ	spaced	Act_spac	8	8	8	8	7							0
256	Gr_Activ	massed	Act_mas	8	8	7	6	8	1	1	1	1	1	1	1
257	Gr_nback	massed	Nback_mas	7	7	6	8	6	4	4	4	4	4	4	1
258	Gr_Activ	massed	Act_mas	8	8	9	8	8							0
259	Gr_nback	massed	Nback_mas	5	7	7	7	7	4	7	4	3	5	3	1
260	Gr_nback	massed	Nback_mas	8	10	8	7	9							0
261	Gr_Activ	massed	Act_mas	8	8	6	7	8							0
262	Gr_Activ	spaced	Act_spac	5	7	8	8	7	6	5	6	5	5	6	1
263	Gr_Activ	massed	Act_mas	7	7	6	7	8							0
264	Gr_Activ	spaced	Act_spac												0
265	Gr_nback	massed	Nback_mas	7	9	8	8	9							0
266	Gr_nback	massed	Nback_mas	6	6	6	6	7	6	6	7	7	6	6	1
267	Gr_Activ	massed	Act_mas	5	5	6	6	6							0
268	Gr_nback	massed	Nback_mas	5	5	6	6	6	4	5	6	6	4	3	1
269	Gr_Activ	massed	Act_mas	7	5	7	6	5							0
270	Gr_Arith	spaced	Arith_spac	5	6	9	10	8	6	6	6	6	6	6	1
271	Gr_Activ	spaced	Act_spac	7	7	8	8	8	6	6	6	6	6	6	1
272	Gr_Arith	spaced	Arith_spac	8	7	8	6	7	6	6	6	6	6	6	1
273	Gr_Arith	spaced	Arith_spac	8	5	8	7	7	5	4	5	3	4	4	1
274	Gr_nback	massed	Nback_mas	7	8	5	7	7	5	7	5	6	5	6	1
275	Gr_Arith	spaced	Arith_spac	10	7	4	8	9	6	6	5	6	7	5	1
276	Gr_Arith	spaced	Arith_spac	5	5	6	7	5							0
277	Gr_nback	spaced	Nback_spac	8	6	6	6	5	5	3	5	3	4	3	1
278	Gr_nback	spaced	Nback_spac	6	7	6	6	7	6	5	7	5	6	6	1
279	Gr_nback	massed	Nback_mas	5	8	7	7	7	4	7	4	5	4	5	1
280	Gr_Arith	massed	Arith_mas	8	7	9	7	7							0
281	Gr_nback	spaced	Nback_spac	7	8	8	8	8	5	5	4	4	5	4	1
282	Gr_nback	massed	Nback_mas	5	6	5	7	10	5	5	5	5	6	5	1
283	Gr_nback	massed	Nback_mas	7	8	8	7	8							0
284	Gr_nback	massed	Nback_mas	5	7	7	7	6	3	7	3	3	3	3	1
285	Gr_Activ	spaced	Act_spac	6	7	3	7	8	3	2	2	2	3	3	1
286	Gr_nback	spaced	Nback_spac	8	7	7	8	7							0
287	Gr_Arith	massed	Arith_mas	8	8	8	9	9							0
288	Gr_Arith	massed	Arith_mas	6	8	7	7	8	5	3	6	5	6	5	1
289	Gr_Activ	massed	Act_mas	7	8	8	9	8							0
290	Gr_Activ	massed	Act_mas	8	7	7	7	7							0
291	Gr_nback	spaced	Nback_spac	5	7	7	8	8							0
292	Gr_Arith	massed	Arith_mas	4	6	7	8	8							0
293	Gr_Activ	spaced	Act_spac	5	7	5	6	6	2	2	2	2	2	2	1
